# Supplementary material for: Genome-Wide Detection of Copy Number Variations Associated with Miniature Features in Horses
Source: Genes (Basel). 2023 Oct 13;14(10):1934. doi: 10.3390/genes14101934 (PMC10606273; doi:10.3390/genes14101934)
Supplement: Supplementary file 1 [file genes-14-01934-s001.zip]

Archive with 4 entries (4 files):
- Supporting file S1 CNVs and CNVRs identified in this study.xlsx
- Table S1 Summary of samples sequenced in study.pdf
- Table S2 KEGG pathway analysis and Tabel S3 GO pathway analysis in three horse breed.pdf
- Table S4 KEGG pathway analysis of DB and Table S5 GO pathway analysis of DB.pdf
