# Supplementary material for: Genome-Wide Detection of Copy Number Variations Associated with Miniature Features in Horses
Source: Genes (Basel). 2023 Oct 13;14(10):1934. doi: 10.3390/genes14101934 (PMC10606273; doi:10.3390/genes14101934)
Supplement: Supplementary file 1 [file genes-14-01934-s001.zip › Supporting file S1 CNVs and CNVRs identified in this study.xlsx]

## Sheet: CNVRS of three breeds (26 sampl
CNVRS of three breeds (26 samples)
#CHROM	POS	ID	REF	ALT	QUAL	FILTER	SVTYPE
chr_1	161978401	chr_1:161978401-161980400	A	CN0,CN2	.	.	DEL
chr_1	67249201	chr_1:67249201-67251200	A	CN0,CN2	.	.	DEL
chr_1	115332001	chr_1:115332001-115335600	A	CN0,CN2	.	.	DEL
chr_1	160178401	chr_1:160178401-160180400	A	CN0	.	.	DEL
chr_1	160059201	chr_1:160059201-160063200	A	CN2,CNH	.	.	DUP
chr_1	97494801	chr_1:97494801-97497200	A	CN0,CN2	.	.	DEL
chr_1	56117601	chr_1:56117601-56119600	A	CN0,CN2	.	.	DEL
chr_1	47098801	chr_1:47098801-47100800	A	CN0,CN2	.	.	DEL
chr_1	115105601	chr_1:115105601-115107200	A	CN2,CNH	.	.	DUP
chr_1	181805601	chr_1:181805601-181807600	A	CN0,CN2	.	.	DEL
chr_1	15526401	chr_1:15526401-15529600	A	CN0,CN2	.	.	DEL
chr_1	54957601	chr_1:54957601-54961600	A	CN0,CN2	.	.	DEL
chr_1	2894401	chr_1:2894401-2896400	A	CN0	.	.	DEL
chr_1	155631601	chr_1:155631601-155633200	A	CN0	.	.	DEL
chr_1	121234001	chr_1:121234001-121235600	A	CN0	.	.	DEL
chr_1	108182001	chr_1:108182001-108187200	A	CN0,CN2	.	.	DEL
chr_1	157469201	chr_1:157469201-157470800	A	CN2	.	.	DUP
chr_1	15511201	chr_1:15511201-15515600	A	CN0,CN2	.	.	DEL
chr_1	136530001	chr_1:136530001-136535200	A	CN0,CN2	.	.	DEL
chr_1	145320001	chr_1:145320001-145323200	A	CN2,CNH	.	.	DUP
chr_1	15508001	chr_1:15508001-15510400	A	CN0	.	.	DEL
chr_1	47560001	chr_1:47560001-47563200	A	CN0	.	.	DEL
chr_1	160758801	chr_1:160758801-160762000	A	CN0	.	.	DEL
chr_1	15523201	chr_1:15523201-15525200	A	CN0,CN2	.	.	DEL
chr_1	179197601	chr_1:179197601-179202000	A	CN2	.	.	DUP
chr_1	67251601	chr_1:67251601-67269200	A	CN0,CN2,CNH	.	.	DUP
chr_1	159388001	chr_1:159388001-159498800	A	CN2,CNH	.	.	DUP
chr_1	62369201	chr_1:62369201-62371600	A	CN0	.	.	DEL
chr_1	159920001	chr_1:159920001-159922800	A	CN0	.	.	DEL
chr_1	15516801	chr_1:15516801-15522000	A	CN0	.	.	DEL
chr_1	101168801	chr_1:101168801-101171200	A	CN0	.	.	DEL
chr_1	29704401	chr_1:29704401-29712000	A	CN0,CN2	.	.	DEL
chr_1	41493201	chr_1:41493201-41496800	A	CN0,CN2	.	.	DEL
chr_1	152902001	chr_1:152902001-152904400	A	CN0	.	.	DEL
chr_1	42809201	chr_1:42809201-42812400	A	CN0	.	.	DEL
chr_1	104544001	chr_1:104544001-104546000	A	CN0,CN2	.	.	DUP
chr_1	9661201	chr_1:9661201-9663200	A	CN0	.	.	DEL
chr_1	109082001	chr_1:109082001-109086400	A	CN0	.	.	DEL
chr_1	67296001	chr_1:67296001-67298800	A	CN0	.	.	DEL
chr_1	176382001	chr_1:176382001-176384800	A	CN0	.	.	DEL
chr_1	136024401	chr_1:136024401-136027600	A	CN0	.	.	DEL
chr_1	47358001	chr_1:47358001-47362000	A	CN0	.	.	DEL
chr_1	74880801	chr_1:74880801-74883600	A	CN0,CN2	.	.	DEL
chr_1	10448401	chr_1:10448401-10458800	A	CN2	.	.	DUP
chr_1	67433201	chr_1:67433201-67436000	A	CN0	.	.	DEL
chr_1	164692401	chr_1:164692401-164698000	A	CN0	.	.	DEL
chr_1	28109201	chr_1:28109201-28135600	A	CN2,CNH	.	.	DUP
chr_1	128261601	chr_1:128261601-128264800	A	CN0	.	.	DEL
chr_1	53338801	chr_1:53338801-53341200	A	CN0	.	.	DEL
chr_1	164604401	chr_1:164604401-164606400	A	CN2	.	.	DUP
chr_1	80953201	chr_1:80953201-80957200	A	CN0,CN2	.	.	DEL
chr_1	145047201	chr_1:145047201-145052000	A	CN0	.	.	DEL
chr_1	155928801	chr_1:155928801-155934000	A	CN2	.	.	DUP
chr_1	159382801	chr_1:159382801-159388400	A	CN0,CN2	.	.	DEL
chr_1	174957601	chr_1:174957601-174963200	A	CN0	.	.	DEL
chr_1	160560801	chr_1:160560801-160610400	A	CN0	.	.	DEL
chr_1	78278001	chr_1:78278001-78280400	A	CN0	.	.	DEL
chr_1	142761201	chr_1:142761201-142767200	A	CN0	.	.	DEL
chr_1	114839601	chr_1:114839601-114854400	A	CN2,CNH	.	.	DUP
chr_1	10487601	chr_1:10487601-10496400	A	CN0	.	.	DEL
chr_1	97154001	chr_1:97154001-97158400	A	CN0	.	.	DEL
chr_1	166566401	chr_1:166566401-166570800	A	CN0	.	.	DEL
chr_1	27936401	chr_1:27936401-27940000	A	CN0	.	.	DEL
chr_1	156705601	chr_1:156705601-156714800	A	CN0	.	.	DEL
chr_1	38195201	chr_1:38195201-38199200	A	CN0	.	.	DEL
chr_1	47135201	chr_1:47135201-47141200	A	CN0	.	.	DEL
chr_1	96389601	chr_1:96389601-96396000	A	CN0	.	.	DEL
chr_1	74401201	chr_1:74401201-74406000	A	CN0	.	.	DEL
chr_1	158846401	chr_1:158846401-158860400	A	CN0	.	.	DEL
chr_1	80960001	chr_1:80960001-80968400	A	CN0	.	.	DEL
chr_1	47011201	chr_1:47011201-47016000	A	CN0	.	.	DEL
chr_1	159507201	chr_1:159507201-159516800	A	CN2	.	.	DUP
chr_1	163484801	chr_1:163484801-163664400	A	CN2,CNH	.	.	DUP
chr_1	59154001	chr_1:59154001-59160800	A	CN0	.	.	DEL
chr_1	72944401	chr_1:72944401-72946800	A	CN0	.	.	DEL
chr_1	162606001	chr_1:162606001-162630800	A	CN0	.	.	DEL
chr_1	34134001	chr_1:34134001-34158000	A	CN0	.	.	DEL
chr_1	41238001	chr_1:41238001-41245200	A	CN0	.	.	DEL
chr_1	166767201	chr_1:166767201-166770800	A	CN0	.	.	DEL
chr_1	69542801	chr_1:69542801-69546400	A	CN0	.	.	DEL
chr_1	158877601	chr_1:158877601-158884000	A	CN0	.	.	DEL
chr_1	49655201	chr_1:49655201-49662400	A	CN0	.	.	DEL
chr_1	69548001	chr_1:69548001-69553600	A	CN0	.	.	DEL
chr_1	110904401	chr_1:110904401-110925600	A	CN0	.	.	DEL
chr_1	18523201	chr_1:18523201-18526000	A	CN0	.	.	DEL
chr_1	156233601	chr_1:156233601-156615600	A	CN0	.	.	DEL
chr_1	105370401	chr_1:105370401-105375600	A	CN0	.	.	DEL
chr_1	110826401	chr_1:110826401-110903600	A	CN0	.	.	DEL
chr_1	110204801	chr_1:110204801-110321600	A	CN0	.	.	DEL
chr_10	16650001	chr_10:16650001-16653200	A	CN0,CN2	.	.	DUP
chr_10	24173201	chr_10:24173201-24178400	A	CN2	.	.	DUP
chr_10	65815601	chr_10:65815601-65847600	A	CN0,CN2,CNH	.	.	DUP
chr_10	13096401	chr_10:13096401-13103600	A	CN2,CNH	.	.	DUP
chr_10	1457201	chr_10:1457201-1462400	A	CN2	.	.	DUP
chr_10	12480001	chr_10:12480001-12506400	A	CN0,CN2	.	.	DUP
chr_10	28824801	chr_10:28824801-28827600	A	CN0,CN2	.	.	DUP
chr_10	13155201	chr_10:13155201-13157200	A	CN0	.	.	DEL
chr_10	57893601	chr_10:57893601-57896000	A	CN2	.	.	DUP
chr_10	31251601	chr_10:31251601-31254400	A	CN0	.	.	DEL
chr_10	72702001	chr_10:72702001-72704400	A	CN0,CN2	.	.	DEL
chr_10	1420001	chr_10:1420001-1423200	A	CN2	.	.	DUP
chr_10	21309201	chr_10:21309201-21311200	A	CN2,CNH	.	.	DUP
chr_10	12072801	chr_10:12072801-12124000	A	CN0,CN2,CNH	.	.	DUP
chr_10	28498401	chr_10:28498401-28510000	A	CN2	.	.	DUP
chr_10	7398801	chr_10:7398801-7400800	A	CN0	.	.	DEL
chr_10	16626001	chr_10:16626001-16633200	A	CN0,CN2	.	.	DUP
chr_10	13194401	chr_10:13194401-13200400	A	CN0	.	.	DUP
chr_10	75280001	chr_10:75280001-75282000	A	CN2,CNH	.	.	DUP
chr_10	28532801	chr_10:28532801-28536800	A	CN2,CNH	.	.	DUP
chr_10	7390401	chr_10:7390401-7394800	A	CN0	.	.	DEL
chr_10	15151201	chr_10:15151201-15154800	A	CN0	.	.	DEL
chr_10	20556401	chr_10:20556401-20558800	A	CN0,CN2	.	.	DEL
chr_10	13168001	chr_10:13168001-13170000	A	CN2	.	.	DUP
chr_10	19351201	chr_10:19351201-19352800	A	CN0	.	.	DEL
chr_10	35083601	chr_10:35083601-35086000	A	CN0	.	.	DEL
chr_10	28812401	chr_10:28812401-28814800	A	CN0,CN2	.	.	DUP
chr_10	37450801	chr_10:37450801-37454400	A	CN0	.	.	DEL
chr_10	16634401	chr_10:16634401-16640000	A	CN2	.	.	DUP
chr_10	38284001	chr_10:38284001-38286000	A	CN0	.	.	DEL
chr_10	28819601	chr_10:28819601-28824000	A	CN0,CN2	.	.	DUP
chr_10	24127201	chr_10:24127201-24132800	A	CN2,CNH	.	.	DUP
chr_10	21273201	chr_10:21273201-21278800	A	CN0,CN2	.	.	DEL
chr_10	28806401	chr_10:28806401-28812000	A	CN0,CN2,CNH	.	.	DUP
chr_10	22230001	chr_10:22230001-22235200	A	CN0	.	.	DEL
chr_10	28633601	chr_10:28633601-28636400	A	CN2	.	.	DUP
chr_10	22821201	chr_10:22821201-22825200	A	CN0	.	.	DEL
chr_10	78870401	chr_10:78870401-78875200	A	CN0	.	.	DEL
chr_10	13078001	chr_10:13078001-13086000	A	CN2,CNH	.	.	DUP
chr_10	23910001	chr_10:23910001-23912400	A	CN0	.	.	DEL
chr_10	28718001	chr_10:28718001-28722400	A	CN0	.	.	DUP
chr_10	24141201	chr_10:24141201-24155200	A	CN2	.	.	DUP
chr_10	6794801	chr_10:6794801-6802400	A	CN0	.	.	DEL
chr_10	1501601	chr_10:1501601-1506000	A	CN0	.	.	DEL
chr_10	64682401	chr_10:64682401-64687600	A	CN0	.	.	DEL
chr_10	35889201	chr_10:35889201-35891600	A	CN0	.	.	DEL
chr_10	16771601	chr_10:16771601-16777600	A	CN0	.	.	DEL
chr_10	16744001	chr_10:16744001-16750400	A	CN0	.	.	DEL
chr_10	1443201	chr_10:1443201-1455600	A	CN2,CNH	.	.	DUP
chr_10	39934001	chr_10:39934001-39938000	A	CN0	.	.	DEL
chr_10	11569601	chr_10:11569601-11573200	A	CN0	.	.	DEL
chr_10	6788001	chr_10:6788001-6794400	A	CN0	.	.	DEL
chr_10	42533201	chr_10:42533201-42539600	A	CN0	.	.	DEL
chr_10	22782801	chr_10:22782801-22792000	A	CN0	.	.	DEL
chr_10	44660401	chr_10:44660401-44666000	A	CN2,CNH	.	.	DUP
chr_10	33410401	chr_10:33410401-33418000	A	CN0	.	.	DEL
chr_10	12068801	chr_10:12068801-12070800	A	CN2	.	.	DUP
chr_10	8764801	chr_10:8764801-8769200	A	CN0	.	.	DEL
chr_10	83676001	chr_10:83676001-83681200	A	CN0	.	.	DEL
chr_10	25831201	chr_10:25831201-25848000	A	CN2,CNH	.	.	DUP
chr_10	13201601	chr_10:13201601-13287200	A	CN2,CNH	.	.	DUP
chr_10	12576401	chr_10:12576401-12585600	A	CN0	.	.	DEL
chr_10	80912801	chr_10:80912801-80921200	A	CN2	.	.	DUP
chr_10	39276401	chr_10:39276401-39280800	A	CN0	.	.	DEL
chr_10	12449601	chr_10:12449601-12451600	A	CN0	.	.	DEL
chr_10	65505201	chr_10:65505201-65512000	A	CN0	.	.	DEL
chr_11	52982801	chr_11:52982801-52984400	A	CN0	.	.	DEL
chr_11	21817201	chr_11:21817201-21820400	A	CN0,CN2	.	.	DEL
chr_11	21540801	chr_11:21540801-21546000	A	CN0	.	.	DEL
chr_11	60668401	chr_11:60668401-60670400	A	CN0,CN2	.	.	DUP
chr_11	41600401	chr_11:41600401-41602400	A	CN2,CNH	.	.	DUP
chr_11	49479201	chr_11:49479201-49481600	A	CN0	.	.	DEL
chr_11	41667201	chr_11:41667201-41669600	A	CN2	.	.	DUP
chr_11	41693601	chr_11:41693601-41697200	A	CN0,CN2	.	.	DUP
chr_11	21811601	chr_11:21811601-21813600	A	CN2	.	.	DUP
chr_11	41766801	chr_11:41766801-41795200	A	CN2,CNH	.	.	DUP
chr_11	49877601	chr_11:49877601-49879600	A	CN0,CN2	.	.	DUP
chr_11	41677601	chr_11:41677601-41682400	A	CN0,CN2	.	.	DUP
chr_11	41688801	chr_11:41688801-41692400	A	CN0,CN2,CNH	.	.	DUP
chr_11	41908001	chr_11:41908001-41912000	A	CN2,CNH	.	.	DUP
chr_11	52978801	chr_11:52978801-52980400	A	CN0,CN2	.	.	DEL
chr_11	41850801	chr_11:41850801-41852800	A	CN2	.	.	DUP
chr_11	29531201	chr_11:29531201-29533200	A	CN0	.	.	DEL
chr_11	50992001	chr_11:50992001-50994400	A	CN2	.	.	DUP
chr_11	54505201	chr_11:54505201-54508400	A	CN0	.	.	DEL
chr_11	47025201	chr_11:47025201-47036000	A	CN2	.	.	DUP
chr_11	41902001	chr_11:41902001-41907200	A	CN2,CNH	.	.	DUP
chr_11	41854801	chr_11:41854801-41865200	A	CN2,CNH	.	.	DUP
chr_11	55925201	chr_11:55925201-55929600	A	CN0,CN2	.	.	DEL
chr_11	54345201	chr_11:54345201-54350800	A	CN0	.	.	DEL
chr_11	7250001	chr_11:7250001-7254800	A	CN0	.	.	DEL
chr_11	46548401	chr_11:46548401-46550000	A	CN0	.	.	DEL
chr_11	55282801	chr_11:55282801-55291600	A	CN0	.	.	DEL
chr_11	16903201	chr_11:16903201-16907200	A	CN0	.	.	DEL
chr_11	32920801	chr_11:32920801-32936000	A	CN2,CNH	.	.	DUP
chr_11	32460401	chr_11:32460401-32470800	A	CN2,CNH	.	.	DUP
chr_11	41885601	chr_11:41885601-41892000	A	CN0	.	.	DEL
chr_11	46584401	chr_11:46584401-46586800	A	CN0	.	.	DEL
chr_11	41866001	chr_11:41866001-41884400	A	CN2,CNH	.	.	DUP
chr_12	12449601	chr_12:12449601-12451600	A	CN2,CNH	.	.	DUP
chr_12	19979601	chr_12:19979601-19981200	A	CN0,CN2	.	.	DUP
chr_12	34607601	chr_12:34607601-34609200	A	CN2	.	.	DUP
chr_12	34414801	chr_12:34414801-34416800	A	CN2,CNH	.	.	DUP
chr_12	16497601	chr_12:16497601-16499200	A	CN2	.	.	DUP
chr_12	570801	chr_12:570801-572800	A	CN0,CN2	.	.	DUP
chr_12	3432801	chr_12:3432801-3448400	A	CN0,CN2	.	.	DUP
chr_12	16900801	chr_12:16900801-16904000	A	CN2,CNH	.	.	DUP
chr_12	16283601	chr_12:16283601-16285200	A	CN2,CNH	.	.	DUP
chr_12	2588401	chr_12:2588401-2591600	A	CN2,CNH	.	.	DUP
chr_12	4082401	chr_12:4082401-4138800	A	CN0	.	.	DEL
chr_12	27472001	chr_12:27472001-27474800	A	CN0,CN2	.	.	DUP
chr_12	17634001	chr_12:17634001-17636400	A	CN2,CNH	.	.	DUP
chr_12	12387201	chr_12:12387201-12430000	A	CN2,CNH	.	.	DUP
chr_12	19327601	chr_12:19327601-19329200	A	CN2,CNH	.	.	DUP
chr_12	16144801	chr_12:16144801-16146800	A	CN2,CNH	.	.	DUP
chr_12	33496001	chr_12:33496001-33498400	A	CN0,CN2	.	.	DEL
chr_12	31323201	chr_12:31323201-31326800	A	CN2,CNH	.	.	DUP
chr_12	19158801	chr_12:19158801-19170400	A	CN2,CNH	.	.	DUP
chr_12	12456401	chr_12:12456401-12472000	A	CN2,CNH	.	.	DUP
chr_12	33700001	chr_12:33700001-33702400	A	CN0	.	.	DEL
chr_12	34454801	chr_12:34454801-34456800	A	CN0	.	.	DEL
chr_12	21963201	chr_12:21963201-21967200	A	CN0	.	.	DEL
chr_12	7547201	chr_12:7547201-7550400	A	CN0	.	.	DEL
chr_12	27224801	chr_12:27224801-27227200	A	CN2	.	.	DUP
chr_12	17725601	chr_12:17725601-17729200	A	CN2,CNH	.	.	DUP
chr_12	31292801	chr_12:31292801-31297200	A	CN2	.	.	DUP
chr_12	27483201	chr_12:27483201-27487200	A	CN0,CN2	.	.	DEL
chr_12	25858401	chr_12:25858401-25862400	A	CN0,CN2	.	.	DEL
chr_12	34306401	chr_12:34306401-34308800	A	CN0	.	.	DEL
chr_12	27561601	chr_12:27561601-27580000	A	CN0,CN2	.	.	DUP
chr_12	27233201	chr_12:27233201-27240400	A	CN2	.	.	DUP
chr_12	19194801	chr_12:19194801-19312400	A	CN2,CNH	.	.	DUP
chr_12	27501201	chr_12:27501201-27553600	A	CN0,CN2	.	.	DUP
chr_12	13201601	chr_12:13201601-13205200	A	CN0,CN2	.	.	DEL
chr_12	9784801	chr_12:9784801-9787200	A	CN0	.	.	DEL
chr_12	21606801	chr_12:21606801-21619600	A	CN0,CN2	.	.	DEL
chr_12	24174001	chr_12:24174001-24197200	A	CN2,CNH	.	.	DUP
chr_12	12431201	chr_12:12431201-12446400	A	CN2	.	.	DUP
chr_12	34423601	chr_12:34423601-34442400	A	CN2	.	.	DUP
chr_12	33508001	chr_12:33508001-33516400	A	CN0,CN2	.	.	DEL
chr_12	4171201	chr_12:4171201-4211200	A	CN0	.	.	DEL
chr_12	13205201	chr_12:13205201-13586400	A	CN0,CN2,CNH	.	.	DUP
chr_12	34458001	chr_12:34458001-34471600	A	CN0	.	.	DEL
chr_12	21212401	chr_12:21212401-21214000	A	CN0	.	.	DEL
chr_13	13142001	chr_13:13142001-13150000	A	CN0,CN2	.	.	DUP
chr_13	27932401	chr_13:27932401-27934000	A	CN2	.	.	DUP
chr_13	22831201	chr_13:22831201-22833200	A	CN0,CN2	.	.	DEL
chr_13	13358001	chr_13:13358001-13360800	A	CN0,CN2	.	.	DUP
chr_13	8412001	chr_13:8412001-8418400	A	CN2	.	.	DUP
chr_13	13168801	chr_13:13168801-13171200	A	CN0	.	.	DEL
chr_13	40867201	chr_13:40867201-40869200	A	CN2,CNH	.	.	DUP
chr_13	23574801	chr_13:23574801-23576800	A	CN0	.	.	DEL
chr_13	12860401	chr_13:12860401-12866800	A	CN0,CN2,CNH	.	.	DUP
chr_13	27965601	chr_13:27965601-27977200	A	CN0	.	.	DEL
chr_13	13197601	chr_13:13197601-13206000	A	CNH	.	.	DUP
chr_13	9159201	chr_13:9159201-9162000	A	CN0,CN2	.	.	DEL
chr_13	23287601	chr_13:23287601-23290000	A	CN0	.	.	DEL
chr_13	22819201	chr_13:22819201-22825200	A	CN2	.	.	DUP
chr_13	27069201	chr_13:27069201-27073200	A	CN0	.	.	DEL
chr_13	35932801	chr_13:35932801-35935600	A	CN0	.	.	DEL
chr_13	13134401	chr_13:13134401-13140000	A	CN0	.	.	DEL
chr_13	1045601	chr_13:1045601-1048000	A	CN0	.	.	DEL
chr_13	7019601	chr_13:7019601-7080800	A	CN2,CNH	.	.	DUP
chr_13	23634001	chr_13:23634001-23640000	A	CN0	.	.	DEL
chr_13	12484001	chr_13:12484001-12489200	A	CN0	.	.	DEL
chr_13	23642001	chr_13:23642001-23650400	A	CN0	.	.	DEL
chr_13	41149601	chr_13:41149601-41168000	A	CN0	.	.	DEL
chr_13	7325601	chr_13:7325601-7447600	A	CN2	.	.	DUP
chr_13	23655601	chr_13:23655601-23665200	A	CN0	.	.	DEL
chr_13	22794001	chr_13:22794001-22815600	A	CN2	.	.	DUP
chr_13	8265201	chr_13:8265201-8409200	A	CN0	.	.	DEL
chr_14	7076401	chr_14:7076401-7078800	A	CN0	.	.	DEL
chr_14	52658001	chr_14:52658001-52661600	A	CN0,CN2	.	.	DEL
chr_14	88255201	chr_14:88255201-88257200	A	CN0	.	.	DEL
chr_14	67423201	chr_14:67423201-67426000	A	CN0	.	.	DEL
chr_14	41804001	chr_14:41804001-41806400	A	CN0	.	.	DEL
chr_14	819601	chr_14:819601-821600	A	CN0	.	.	DEL
chr_14	82566001	chr_14:82566001-82568000	A	CN0,CN2	.	.	DEL
chr_14	15115601	chr_14:15115601-15118000	A	CN0	.	.	DEL
chr_14	69887201	chr_14:69887201-69889600	A	CN0,CN2	.	.	DEL
chr_14	31940401	chr_14:31940401-31942000	A	CN0	.	.	DEL
chr_14	51751601	chr_14:51751601-51756000	A	CN2	.	.	DUP
chr_14	85122001	chr_14:85122001-85124800	A	CN0	.	.	DEL
chr_14	30120001	chr_14:30120001-30122800	A	CN0	.	.	DEL
chr_14	28931601	chr_14:28931601-28936000	A	CN2	.	.	DUP
chr_14	89772801	chr_14:89772801-89774400	A	CN0,CN2	.	.	DEL
chr_14	3024801	chr_14:3024801-3030800	A	CN0,CN2	.	.	DEL
chr_14	15388401	chr_14:15388401-15394000	A	CN2	.	.	DUP
chr_14	92829601	chr_14:92829601-92832000	A	CN0	.	.	DEL
chr_14	3036801	chr_14:3036801-3072400	A	CN0,CN2	.	.	DEL
chr_14	51688801	chr_14:51688801-51692000	A	CN2	.	.	DUP
chr_14	65500001	chr_14:65500001-65505200	A	CN0	.	.	DEL
chr_14	79583601	chr_14:79583601-79585600	A	CN0	.	.	DEL
chr_14	87052401	chr_14:87052401-87057600	A	CN2	.	.	DUP
chr_14	92811601	chr_14:92811601-92817200	A	CN0,CN2	.	.	DEL
chr_14	78321201	chr_14:78321201-78323600	A	CN0	.	.	DEL
chr_14	6097601	chr_14:6097601-6100000	A	CN0,CN2	.	.	DEL
chr_14	41983201	chr_14:41983201-41990400	A	CN0	.	.	DEL
chr_14	23123601	chr_14:23123601-23126800	A	CN0	.	.	DEL
chr_14	91199601	chr_14:91199601-91203200	A	CN0	.	.	DEL
chr_14	88246001	chr_14:88246001-88251200	A	CN0	.	.	DEL
chr_14	92803601	chr_14:92803601-92810000	A	CN0	.	.	DEL
chr_14	93077601	chr_14:93077601-93081200	A	CN0,CN2	.	.	DEL
chr_14	28948801	chr_14:28948801-28953600	A	CN2	.	.	DUP
chr_14	51659201	chr_14:51659201-51674800	A	CN2	.	.	DUP
chr_14	8960001	chr_14:8960001-8972800	A	CN0	.	.	DEL
chr_14	51702001	chr_14:51702001-51714800	A	CN0,CN2	.	.	DUP
chr_14	51716001	chr_14:51716001-51734400	A	CN2	.	.	DUP
chr_14	88258801	chr_14:88258801-88261200	A	CN0,CN2	.	.	DEL
chr_14	38998401	chr_14:38998401-39001200	A	CN0,CN2	.	.	DEL
chr_14	30136801	chr_14:30136801-30146000	A	CN0	.	.	DEL
chr_15	17176801	chr_15:17176801-17178400	A	CN0	.	.	DEL
chr_15	91601	chr_15:91601-95200	A	CN0,CN2	.	.	DEL
chr_15	14216801	chr_15:14216801-14219200	A	CN0,CN2	.	.	DEL
chr_15	17049601	chr_15:17049601-17051200	A	CN0,CN2	.	.	DUP
chr_15	3816401	chr_15:3816401-3818400	A	CN2	.	.	DUP
chr_15	9044401	chr_15:9044401-9054000	A	CN0,CN2,CNH	.	.	DUP
chr_15	54133201	chr_15:54133201-54134800	A	CN0,CN2	.	.	DEL
chr_15	3626801	chr_15:3626801-3628800	A	CN0,CN2	.	.	DEL
chr_15	84711201	chr_15:84711201-84713600	A	CN0	.	.	DEL
chr_15	3489201	chr_15:3489201-3498800	A	CN0,CN2	.	.	DEL
chr_15	13073201	chr_15:13073201-13075600	A	CN2	.	.	DUP
chr_15	82768801	chr_15:82768801-82771200	A	CN0	.	.	DEL
chr_15	13726001	chr_15:13726001-13732800	A	CN0,CN2	.	.	DEL
chr_15	65585601	chr_15:65585601-65588400	A	CN0	.	.	DEL
chr_15	27026801	chr_15:27026801-27030000	A	CN0	.	.	DEL
chr_15	17017201	chr_15:17017201-17024400	A	CN2	.	.	DUP
chr_15	65687601	chr_15:65687601-65690000	A	CN0	.	.	DEL
chr_15	74001	chr_15:74001-77200	A	CN0	.	.	DEL
chr_15	3441601	chr_15:3441601-3489200	A	CN0,CN2,CNH	.	.	DUP
chr_15	69601	chr_15:69601-72800	A	CN0,CN2	.	.	DEL
chr_15	43254401	chr_15:43254401-43256400	A	CN2	.	.	DUP
chr_15	13459201	chr_15:13459201-13470400	A	CN2,CNH	.	.	DUP
chr_15	29808001	chr_15:29808001-29810800	A	CN0,CN2	.	.	DEL
chr_15	20807201	chr_15:20807201-20810400	A	CN0	.	.	DEL
chr_15	34016001	chr_15:34016001-34018400	A	CN0	.	.	DEL
chr_15	17448401	chr_15:17448401-17455600	A	CN0	.	.	DEL
chr_15	7239201	chr_15:7239201-7241200	A	CN2	.	.	DUP
chr_15	17027601	chr_15:17027601-17043200	A	CN2	.	.	DUP
chr_15	62626001	chr_15:62626001-62630400	A	CN0	.	.	DEL
chr_15	38678801	chr_15:38678801-38682800	A	CN0	.	.	DEL
chr_15	91372401	chr_15:91372401-91377600	A	CN0	.	.	DEL
chr_15	16738001	chr_15:16738001-16743600	A	CN0	.	.	DEL
chr_15	17314001	chr_15:17314001-17321600	A	CN0	.	.	DEL
chr_15	58884001	chr_15:58884001-58888000	A	CN0	.	.	DEL
chr_15	73397601	chr_15:73397601-73401200	A	CN0	.	.	DEL
chr_15	27030401	chr_15:27030401-27033200	A	CN0	.	.	DEL
chr_15	80804001	chr_15:80804001-80814400	A	CN0	.	.	DEL
chr_15	66312801	chr_15:66312801-66329200	A	CN2	.	.	DUP
chr_15	67179201	chr_15:67179201-67183600	A	CN0	.	.	DEL
chr_15	91281201	chr_15:91281201-91286800	A	CN2	.	.	DUP
chr_15	76276001	chr_15:76276001-76280400	A	CN0	.	.	DEL
chr_15	3500001	chr_15:3500001-3627200	A	CN2,CNH	.	.	DUP
chr_15	88534001	chr_15:88534001-88538000	A	CN0	.	.	DEL
chr_15	15288401	chr_15:15288401-15314800	A	CN2	.	.	DUP
chr_15	12735601	chr_15:12735601-12817600	A	CN0	.	.	DEL
chr_15	13744001	chr_15:13744001-13767600	A	CN0	.	.	DEL
chr_15	16860801	chr_15:16860801-16880400	A	CN0	.	.	DEL
chr_15	6956001	chr_15:6956001-6958800	A	CN0	.	.	DEL
chr_15	13355601	chr_15:13355601-13446000	A	CN0	.	.	DEL
chr_15	13294001	chr_15:13294001-13354800	A	CN0	.	.	DEL
chr_16	53618001	chr_16:53618001-53622400	A	CN0,CN2	.	.	DEL
chr_16	59674801	chr_16:59674801-59676800	A	CN2	.	.	DUP
chr_16	73306801	chr_16:73306801-73308400	A	CN0,CN2	.	.	DEL
chr_16	41907601	chr_16:41907601-41911200	A	CN0,CN2	.	.	DEL
chr_16	73415201	chr_16:73415201-73416800	A	CN0	.	.	DEL
chr_16	41942001	chr_16:41942001-41943600	A	CN0	.	.	DEL
chr_16	55733201	chr_16:55733201-55736400	A	CN0	.	.	DEL
chr_16	79165201	chr_16:79165201-79168000	A	CN0	.	.	DEL
chr_16	76830801	chr_16:76830801-76833600	A	CN0,CN2	.	.	DEL
chr_16	63231201	chr_16:63231201-63232800	A	CN0	.	.	DEL
chr_16	41934401	chr_16:41934401-41938000	A	CN0	.	.	DEL
chr_16	40262001	chr_16:40262001-40286800	A	CN0	.	.	DEL
chr_16	45467601	chr_16:45467601-45470000	A	CN0	.	.	DEL
chr_16	87112801	chr_16:87112801-87120000	A	CN0	.	.	DEL
chr_16	14929201	chr_16:14929201-14933600	A	CN0	.	.	DEL
chr_16	80401601	chr_16:80401601-80412800	A	CN0	.	.	DEL
chr_16	40230001	chr_16:40230001-40261200	A	CN0	.	.	DEL
chr_16	4193601	chr_16:4193601-4271200	A	CN2,CNH	.	.	DUP
chr_16	39811201	chr_16:39811201-39815600	A	CN0	.	.	DEL
chr_16	85800401	chr_16:85800401-85804000	A	CN0	.	.	DEL
chr_16	81013201	chr_16:81013201-81016000	A	CN0	.	.	DEL
chr_17	22153601	chr_17:22153601-22155600	A	CN0,CN2	.	.	DEL
chr_17	72029201	chr_17:72029201-72031200	A	CN2	.	.	DUP
chr_17	43401601	chr_17:43401601-43404400	A	CN0,CN2	.	.	DEL
chr_17	39358401	chr_17:39358401-39361600	A	CN0,CN2	.	.	DEL
chr_17	18254001	chr_17:18254001-18256400	A	CN0,CN2	.	.	DUP
chr_17	77678401	chr_17:77678401-77680400	A	CN2	.	.	DUP
chr_17	34282401	chr_17:34282401-34286800	A	CN0,CN2	.	.	DEL
chr_17	44475201	chr_17:44475201-44476800	A	CN0,CN2	.	.	DEL
chr_17	17956001	chr_17:17956001-17957600	A	CN2,CNH	.	.	DUP
chr_17	40419601	chr_17:40419601-40422000	A	CN0	.	.	DEL
chr_17	886001	chr_17:886001-890000	A	CN0,CN2	.	.	DEL
chr_17	7223201	chr_17:7223201-7228000	A	CN0	.	.	DEL
chr_17	40884001	chr_17:40884001-40886800	A	CN0	.	.	DEL
chr_17	43517201	chr_17:43517201-43519600	A	CN0	.	.	DEL
chr_17	39794801	chr_17:39794801-39797200	A	CN0	.	.	DEL
chr_17	39025201	chr_17:39025201-39028000	A	CN2	.	.	DUP
chr_17	53609601	chr_17:53609601-53614400	A	CN2	.	.	DUP
chr_17	27433201	chr_17:27433201-27436000	A	CN0	.	.	DEL
chr_17	28742401	chr_17:28742401-28745200	A	CN0	.	.	DEL
chr_17	9345201	chr_17:9345201-9350000	A	CN0	.	.	DEL
chr_17	7469601	chr_17:7469601-7480000	A	CN0	.	.	DEL
chr_17	22664801	chr_17:22664801-22671200	A	CN0	.	.	DEL
chr_17	20356401	chr_17:20356401-20361200	A	CN0	.	.	DEL
chr_17	16876001	chr_17:16876001-16880400	A	CN0	.	.	DEL
chr_17	35770801	chr_17:35770801-35776800	A	CN0	.	.	DEL
chr_17	53640001	chr_17:53640001-53652800	A	CN0	.	.	DEL
chr_17	33533601	chr_17:33533601-33536800	A	CN0	.	.	DEL
chr_17	631601	chr_17:631601-637600	A	CN0	.	.	DEL
chr_17	34190401	chr_17:34190401-34194800	A	CN0	.	.	DEL
chr_17	13481601	chr_17:13481601-13484800	A	CN0	.	.	DEL
chr_17	13124401	chr_17:13124401-13128800	A	CN0	.	.	DEL
chr_17	28726801	chr_17:28726801-28740000	A	CN0	.	.	DEL
chr_17	78620401	chr_17:78620401-78626400	A	CN0	.	.	DEL
chr_17	13318001	chr_17:13318001-13329200	A	CN0	.	.	DEL
chr_17	63658801	chr_17:63658801-63664000	A	CN2	.	.	DUP
chr_17	37080801	chr_17:37080801-37090400	A	CN0	.	.	DEL
chr_17	73125601	chr_17:73125601-73156400	A	CN0	.	.	DEL
chr_17	54281201	chr_17:54281201-54287600	A	CN0	.	.	DEL
chr_18	10494801	chr_18:10494801-10496800	A	CN0,CN2	.	.	DEL
chr_18	9709201	chr_18:9709201-9714000	A	CN0,CN2	.	.	DUP
chr_18	69493201	chr_18:69493201-69495200	A	CN0,CN2	.	.	DEL
chr_18	14283201	chr_18:14283201-14285200	A	CN0,CN2	.	.	DEL
chr_18	9897601	chr_18:9897601-9899200	A	CN0,CN2	.	.	DUP
chr_18	75582401	chr_18:75582401-75585200	A	CN2	.	.	DUP
chr_18	30501201	chr_18:30501201-30503600	A	CN0,CN2	.	.	DEL
chr_18	13142401	chr_18:13142401-13144400	A	CN0,CN2	.	.	DEL
chr_18	10006801	chr_18:10006801-10009600	A	CN0,CN2	.	.	DEL
chr_18	13750001	chr_18:13750001-13753600	A	CN2	.	.	DUP
chr_18	9926001	chr_18:9926001-9928000	A	CN0,CN2	.	.	DUP
chr_18	13016401	chr_18:13016401-13019600	A	CN2	.	.	DUP
chr_18	75890001	chr_18:75890001-75892400	A	CN0	.	.	DEL
chr_18	13086001	chr_18:13086001-13139200	A	CN0,CN2,CNH	.	.	DUP
chr_18	9984401	chr_18:9984401-9986400	A	CN0,CN2	.	.	DUP
chr_18	13148001	chr_18:13148001-13149600	A	CN0,CN2	.	.	DUP
chr_18	36162401	chr_18:36162401-36165600	A	CN0	.	.	DEL
chr_18	12994401	chr_18:12994401-13005600	A	CN2,CNH	.	.	DUP
chr_18	70674001	chr_18:70674001-70676000	A	CN0,CN2	.	.	DEL
chr_18	7837201	chr_18:7837201-7840400	A	CN0	.	.	DEL
chr_18	64485601	chr_18:64485601-64489600	A	CN0,CN2	.	.	DEL
chr_18	4049601	chr_18:4049601-4051600	A	CN0	.	.	DEL
chr_18	13051601	chr_18:13051601-13055600	A	CN2	.	.	DUP
chr_18	13007201	chr_18:13007201-13008800	A	CN2	.	.	DUP
chr_18	9941601	chr_18:9941601-9944400	A	CN0,CN2	.	.	DEL
chr_18	9830801	chr_18:9830801-9846000	A	CN2	.	.	DUP
chr_18	9782001	chr_18:9782001-9789200	A	CN2	.	.	DUP
chr_18	76032401	chr_18:76032401-76034000	A	CN0	.	.	DEL
chr_18	2279201	chr_18:2279201-2283200	A	CN0	.	.	DEL
chr_18	23486401	chr_18:23486401-23489200	A	CN0,CN2	.	.	DEL
chr_18	13815601	chr_18:13815601-13820400	A	CN0	.	.	DEL
chr_18	31216001	chr_18:31216001-31219200	A	CN0	.	.	DEL
chr_18	2286801	chr_18:2286801-2290800	A	CN0	.	.	DEL
chr_18	9899601	chr_18:9899601-9904800	A	CN0,CN2	.	.	DUP
chr_18	9801201	chr_18:9801201-9806800	A	CN2	.	.	DUP
chr_18	36222401	chr_18:36222401-36226400	A	CN0	.	.	DEL
chr_18	13013601	chr_18:13013601-13015200	A	CN2	.	.	DUP
chr_18	9858401	chr_18:9858401-9861200	A	CN0,CN2	.	.	DEL
chr_18	10064801	chr_18:10064801-10070400	A	CN0,CN2	.	.	DUP
chr_18	47423201	chr_18:47423201-47426800	A	CN0	.	.	DEL
chr_18	49633601	chr_18:49633601-49636400	A	CN0,CN2	.	.	DEL
chr_18	25398001	chr_18:25398001-25401200	A	CN0	.	.	DEL
chr_18	13839201	chr_18:13839201-13845600	A	CN0	.	.	DEL
chr_18	3348801	chr_18:3348801-3355200	A	CN0	.	.	DEL
chr_18	82448801	chr_18:82448801-82451200	A	CN0,CN2	.	.	DEL
chr_18	61876801	chr_18:61876801-61878400	A	CN0	.	.	DEL
chr_18	30830001	chr_18:30830001-30832800	A	CN0	.	.	DEL
chr_18	44933601	chr_18:44933601-44937600	A	CN0	.	.	DEL
chr_18	2094001	chr_18:2094001-2097200	A	CN0	.	.	DEL
chr_18	9754801	chr_18:9754801-9768000	A	CN2,CNH	.	.	DUP
chr_18	24927201	chr_18:24927201-24932000	A	CN0	.	.	DEL
chr_18	13764001	chr_18:13764001-13766800	A	CN2	.	.	DUP
chr_18	9157201	chr_18:9157201-9161600	A	CN0	.	.	DEL
chr_18	3324401	chr_18:3324401-3343200	A	CN0	.	.	DEL
chr_18	14011201	chr_18:14011201-14015600	A	CN0	.	.	DEL
chr_18	1568801	chr_18:1568801-1572400	A	CN0	.	.	DEL
chr_18	9072401	chr_18:9072401-9086400	A	CN0	.	.	DEL
chr_18	9947601	chr_18:9947601-9952400	A	CN0,CN2	.	.	DEL
chr_18	47985601	chr_18:47985601-47988000	A	CN0	.	.	DEL
chr_18	9734001	chr_18:9734001-9742400	A	CN2	.	.	DUP
chr_18	3363201	chr_18:3363201-3375200	A	CN0	.	.	DEL
chr_18	50904001	chr_18:50904001-50906800	A	CN0	.	.	DEL
chr_18	65274001	chr_18:65274001-65278800	A	CN0	.	.	DEL
chr_18	50907601	chr_18:50907601-50912800	A	CN0	.	.	DEL
chr_18	9773201	chr_18:9773201-9780800	A	CN2	.	.	DUP
chr_18	9631601	chr_18:9631601-9700800	A	CN0,CN2	.	.	DEL
chr_18	1072801	chr_18:1072801-1079600	A	CN0	.	.	DEL
chr_18	9720401	chr_18:9720401-9731600	A	CN2	.	.	DUP
chr_18	834001	chr_18:834001-840000	A	CN0	.	.	DEL
chr_18	69274801	chr_18:69274801-69277600	A	CN0	.	.	DEL
chr_18	49951601	chr_18:49951601-49959600	A	CN0	.	.	DEL
chr_18	69594801	chr_18:69594801-69597200	A	CN0	.	.	DEL
chr_18	46659601	chr_18:46659601-46666000	A	CN0	.	.	DEL
chr_18	13737201	chr_18:13737201-13745600	A	CN2	.	.	DUP
chr_18	68920401	chr_18:68920401-68924000	A	CN0	.	.	DEL
chr_18	6813201	chr_18:6813201-6820800	A	CN0	.	.	DEL
chr_18	9618001	chr_18:9618001-9628800	A	CN0	.	.	DEL
chr_18	13768001	chr_18:13768001-13801600	A	CN2	.	.	DUP
chr_18	14467601	chr_18:14467601-14478400	A	CN2	.	.	DUP
chr_19	11205601	chr_19:11205601-11207600	A	CN2,CNH	.	.	DUP
chr_19	54801	chr_19:54801-57200	A	CN2,CNH	.	.	DUP
chr_19	36559601	chr_19:36559601-36562400	A	CN2,CNH	.	.	DUP
chr_19	8646001	chr_19:8646001-8648000	A	CN0,CN2	.	.	DEL
chr_19	9203601	chr_19:9203601-9208000	A	CN0	.	.	DEL
chr_19	732001	chr_19:732001-739200	A	CN0,CN2,CNH	.	.	DUP
chr_19	61408801	chr_19:61408801-61410800	A	CN0,CN2	.	.	DEL
chr_19	39776801	chr_19:39776801-39781600	A	CN0	.	.	DEL
chr_19	155601	chr_19:155601-160800	A	CN0,CN2	.	.	DUP
chr_19	10440801	chr_19:10440801-10444800	A	CN0,CN2	.	.	DEL
chr_19	66001	chr_19:66001-67600	A	CN2,CNH	.	.	DUP
chr_19	39747601	chr_19:39747601-39751600	A	CN0	.	.	DEL
chr_19	59105601	chr_19:59105601-59107600	A	CN2	.	.	DUP
chr_19	25725201	chr_19:25725201-25727200	A	CN0,CN2	.	.	DEL
chr_19	29142801	chr_19:29142801-29144800	A	CN0,CN2	.	.	DEL
chr_19	2759201	chr_19:2759201-2775600	A	CN0,CN2	.	.	DEL
chr_19	5429201	chr_19:5429201-5431200	A	CN2	.	.	DUP
chr_19	18723601	chr_19:18723601-18726800	A	CN0	.	.	DEL
chr_19	20558001	chr_19:20558001-20561200	A	CN0,CN2	.	.	DEL
chr_19	55502401	chr_19:55502401-55505600	A	CN0	.	.	DEL
chr_19	33011201	chr_19:33011201-33015600	A	CN0,CN2	.	.	DEL
chr_19	16181201	chr_19:16181201-16184400	A	CN0	.	.	DEL
chr_19	9689201	chr_19:9689201-9691200	A	CN0	.	.	DUP
chr_19	5781601	chr_19:5781601-5785200	A	CN0	.	.	DEL
chr_19	28458801	chr_19:28458801-28461200	A	CN0	.	.	DEL
chr_19	15669601	chr_19:15669601-15673600	A	CN0	.	.	DEL
chr_19	431201	chr_19:431201-432800	A	CN0	.	.	DEL
chr_19	39760001	chr_19:39760001-39776000	A	CN0,CN2	.	.	DUP
chr_19	8506401	chr_19:8506401-8510800	A	CN0	.	.	DEL
chr_19	5256001	chr_19:5256001-5260800	A	CN0	.	.	DEL
chr_19	36334801	chr_19:36334801-36345200	A	CN2	.	.	DUP
chr_19	51261601	chr_19:51261601-51264800	A	CN0	.	.	DEL
chr_19	5380401	chr_19:5380401-5412800	A	CN2,CNH	.	.	DUP
chr_19	50383201	chr_19:50383201-50389200	A	CN0	.	.	DEL
chr_19	33197201	chr_19:33197201-33204000	A	CN0	.	.	DEL
chr_19	59394801	chr_19:59394801-59402400	A	CN0	.	.	DEL
chr_19	20284401	chr_19:20284401-20288400	A	CN0	.	.	DEL
chr_19	10423601	chr_19:10423601-10432400	A	CN0	.	.	DEL
chr_19	39811601	chr_19:39811601-39830000	A	CN0	.	.	DEL
chr_19	3984001	chr_19:3984001-3988000	A	CN0	.	.	DEL
chr_19	552001	chr_19:552001-566400	A	CN0	.	.	DEL
chr_2	94697601	chr_2:94697601-94699200	A	CN0,CN2	.	.	DEL
chr_2	59310801	chr_2:59310801-59314000	A	CN0,CN2,CNH	.	.	DUP
chr_2	65817601	chr_2:65817601-65820000	A	CN0,CN2	.	.	DEL
chr_2	57419601	chr_2:57419601-57421600	A	CN2	.	.	DUP
chr_2	89354801	chr_2:89354801-89356800	A	CN2	.	.	DUP
chr_2	2801	chr_2:2801-5600	A	CN2	.	.	DUP
chr_2	61059601	chr_2:61059601-61061200	A	CN0,CN2	.	.	DUP
chr_2	85794401	chr_2:85794401-85796400	A	CN2	.	.	DUP
chr_2	26287201	chr_2:26287201-26289600	A	CN0	.	.	DEL
chr_2	28866801	chr_2:28866801-28868800	A	CN2	.	.	DUP
chr_2	106137201	chr_2:106137201-106139200	A	CN0	.	.	DEL
chr_2	84138001	chr_2:84138001-84140400	A	CN0,CN2	.	.	DEL
chr_2	47343601	chr_2:47343601-47358000	A	CN2,CNH	.	.	DUP
chr_2	91944001	chr_2:91944001-91946400	A	CN0	.	.	DEL
chr_2	438801	chr_2:438801-440800	A	CN0,CN2	.	.	DEL
chr_2	67691201	chr_2:67691201-67694800	A	CN0,CN2	.	.	DEL
chr_2	50398401	chr_2:50398401-50400000	A	CN2	.	.	DUP
chr_2	11360001	chr_2:11360001-11361600	A	CN2,CNH	.	.	DUP
chr_2	92931201	chr_2:92931201-92932800	A	CN0	.	.	DEL
chr_2	16957601	chr_2:16957601-16959600	A	CN0	.	.	DEL
chr_2	87929201	chr_2:87929201-87931200	A	CN0	.	.	DEL
chr_2	70401	chr_2:70401-72800	A	CN2	.	.	DUP
chr_2	109721601	chr_2:109721601-109723600	A	CN0	.	.	DEL
chr_2	92630801	chr_2:92630801-92633600	A	CN0,CN2	.	.	DEL
chr_2	109888801	chr_2:109888801-109891200	A	CN0	.	.	DEL
chr_2	49911201	chr_2:49911201-49915200	A	CN0	.	.	DEL
chr_2	48905201	chr_2:48905201-48910400	A	CN2,CNH	.	.	DUP
chr_2	35052001	chr_2:35052001-35056000	A	CN0	.	.	DEL
chr_2	107589201	chr_2:107589201-107599200	A	CN2	.	.	DUP
chr_2	120030801	chr_2:120030801-120034800	A	CN0	.	.	DEL
chr_2	120535601	chr_2:120535601-120540400	A	CN0	.	.	DEL
chr_2	94203201	chr_2:94203201-94207600	A	CN0	.	.	DEL
chr_2	70896001	chr_2:70896001-70898400	A	CN0	.	.	DEL
chr_2	47308001	chr_2:47308001-47314000	A	CN0	.	.	DEL
chr_2	109860001	chr_2:109860001-109865200	A	CN0	.	.	DEL
chr_2	34631601	chr_2:34631601-34635600	A	CN0	.	.	DEL
chr_2	71901201	chr_2:71901201-71903200	A	CN0,CN2	.	.	DEL
chr_2	11669201	chr_2:11669201-11681600	A	CN2	.	.	DUP
chr_2	34673601	chr_2:34673601-34687200	A	CN0,CN2,CNH	.	.	DUP
chr_2	67967201	chr_2:67967201-67971200	A	CN0	.	.	DEL
chr_2	107626001	chr_2:107626001-107632400	A	CN2	.	.	DUP
chr_2	11628401	chr_2:11628401-11637200	A	CN2	.	.	DUP
chr_2	112196401	chr_2:112196401-112200400	A	CN0	.	.	DEL
chr_2	107610401	chr_2:107610401-107621600	A	CN2	.	.	DUP
chr_2	56855601	chr_2:56855601-56862000	A	CN0	.	.	DEL
chr_2	96156401	chr_2:96156401-96162400	A	CN0	.	.	DEL
chr_2	60322801	chr_2:60322801-60327600	A	CN0	.	.	DEL
chr_2	60498801	chr_2:60498801-60505600	A	CN0	.	.	DEL
chr_2	74588401	chr_2:74588401-74594400	A	CN0	.	.	DEL
chr_2	18822001	chr_2:18822001-18824000	A	CN0	.	.	DEL
chr_2	36284401	chr_2:36284401-36292000	A	CN0	.	.	DEL
chr_2	107542001	chr_2:107542001-107583600	A	CN2	.	.	DUP
chr_2	107632801	chr_2:107632801-107666400	A	CN2	.	.	DUP
chr_2	36497601	chr_2:36497601-36509600	A	CN2	.	.	DUP
chr_2	67921201	chr_2:67921201-67926400	A	CN0	.	.	DEL
chr_2	34635601	chr_2:34635601-34654800	A	CN0	.	.	DEL
chr_20	28700001	chr_20:28700001-28701600	A	CN0	.	.	DEL
chr_20	31224001	chr_20:31224001-31226000	A	CN0,CN2	.	.	DEL
chr_20	32856401	chr_20:32856401-32858000	A	CN0,CN2	.	.	DUP
chr_20	32812801	chr_20:32812801-32814400	A	CN0,CN2	.	.	DEL
chr_20	28778001	chr_20:28778001-28781600	A	CN0,CN2	.	.	DUP
chr_20	32703201	chr_20:32703201-32706800	A	CN0,CN2,CNH	.	.	DUP
chr_20	33438001	chr_20:33438001-33518000	A	CN0	.	.	DEL
chr_20	26255601	chr_20:26255601-26257600	A	CN0,CN2	.	.	DUP
chr_20	32560801	chr_20:32560801-32566000	A	CN0,CN2	.	.	DUP
chr_20	51079601	chr_20:51079601-51081600	A	CN0,CN2	.	.	DEL
chr_20	28717201	chr_20:28717201-28719200	A	CN0,CN2	.	.	DEL
chr_20	32890401	chr_20:32890401-32892000	A	CN0,CN2	.	.	DUP
chr_20	32626001	chr_20:32626001-32628400	A	CN0,CN2	.	.	DUP
chr_20	24795601	chr_20:24795601-24806000	A	CN2,CNH	.	.	DUP
chr_20	57491201	chr_20:57491201-57492800	A	CN0	.	.	DEL
chr_20	32898401	chr_20:32898401-32901600	A	CN0,CN2	.	.	DUP
chr_20	24792801	chr_20:24792801-24795600	A	CN2,CNH	.	.	DUP
chr_20	28824801	chr_20:28824801-28827200	A	CN0	.	.	DEL
chr_20	32340801	chr_20:32340801-32343600	A	CN0,CN2	.	.	DEL
chr_20	33555601	chr_20:33555601-33560000	A	CN0,CN2	.	.	DUP
chr_20	4556001	chr_20:4556001-4559600	A	CN0,CN2	.	.	DEL
chr_20	32709201	chr_20:32709201-32711200	A	CN0,CN2,CNH	.	.	DUP
chr_20	33257201	chr_20:33257201-33260000	A	CN0	.	.	DEL
chr_20	32762801	chr_20:32762801-32766000	A	CN0,CN2,CNH	.	.	DEL
chr_20	28745201	chr_20:28745201-28746800	A	CN0	.	.	DEL
chr_20	32736001	chr_20:32736001-32738000	A	CN0	.	.	DEL
chr_20	32859201	chr_20:32859201-32863200	A	CN2	.	.	DUP
chr_20	40005201	chr_20:40005201-40008800	A	CN2	.	.	DUP
chr_20	32619601	chr_20:32619601-32622000	A	CN0	.	.	DEL
chr_20	51039601	chr_20:51039601-51042000	A	CN0,CN2	.	.	DUP
chr_20	2725601	chr_20:2725601-2733200	A	CN0,CN2	.	.	DEL
chr_20	33030401	chr_20:33030401-33032800	A	CN0	.	.	DEL
chr_20	32825201	chr_20:32825201-32826800	A	CN0	.	.	DEL
chr_20	24862401	chr_20:24862401-24865600	A	CN2,CNH	.	.	DUP
chr_20	59422001	chr_20:59422001-59424400	A	CN0,CN2	.	.	DEL
chr_20	51095201	chr_20:51095201-51097200	A	CN0,CN2	.	.	DEL
chr_20	32947201	chr_20:32947201-32950000	A	CN0,CN2	.	.	DUP
chr_20	29622001	chr_20:29622001-29625200	A	CN0	.	.	DEL
chr_20	32568801	chr_20:32568801-32572400	A	CN0,CN2,CNH	.	.	DUP
chr_20	28914401	chr_20:28914401-28918000	A	CN2	.	.	DUP
chr_20	32528001	chr_20:32528001-32538000	A	CN0,CN2	.	.	DUP
chr_20	35436801	chr_20:35436801-35438800	A	CN0,CN2	.	.	DEL
chr_20	22516001	chr_20:22516001-22520400	A	CN0,CN2	.	.	DEL
chr_20	32872001	chr_20:32872001-32873600	A	CN0,CN2	.	.	DUP
chr_20	40001201	chr_20:40001201-40004400	A	CN2,CNH	.	.	DUP
chr_20	33000001	chr_20:33000001-33002400	A	CN0	.	.	DEL
chr_20	28873201	chr_20:28873201-28876400	A	CN0,CN2	.	.	DUP
chr_20	32902001	chr_20:32902001-32906400	A	CN0,CN2	.	.	DUP
chr_20	32850401	chr_20:32850401-32854000	A	CN2	.	.	DUP
chr_20	28690801	chr_20:28690801-28694800	A	CN0	.	.	DEL
chr_20	27769201	chr_20:27769201-27773600	A	CN0	.	.	DEL
chr_20	32352001	chr_20:32352001-32356000	A	CN0	.	.	DEL
chr_20	32955601	chr_20:32955601-32964000	A	CN0,CN2	.	.	DUP
chr_20	33367601	chr_20:33367601-33370400	A	CN0	.	.	DEL
chr_20	443201	chr_20:443201-475600	A	CN0,CN2	.	.	DEL
chr_20	36364801	chr_20:36364801-36367600	A	CN0	.	.	DEL
chr_20	208001	chr_20:208001-219600	A	CN0	.	.	DEL
chr_20	33370801	chr_20:33370801-33376400	A	CN0	.	.	DEL
chr_20	31924401	chr_20:31924401-31931200	A	CN2	.	.	DUP
chr_20	85201	chr_20:85201-97200	A	CN2	.	.	DUP
chr_20	59205601	chr_20:59205601-59209200	A	CN0	.	.	DEL
chr_20	31041601	chr_20:31041601-31050800	A	CN2	.	.	DUP
chr_20	32454401	chr_20:32454401-32461600	A	CN0	.	.	DEL
chr_20	2057201	chr_20:2057201-2063200	A	CN0	.	.	DEL
chr_20	387201	chr_20:387201-406800	A	CN2	.	.	DUP
chr_20	169201	chr_20:169201-177600	A	CN2	.	.	DUP
chr_20	32575601	chr_20:32575601-32602000	A	CN0,CN2,CNH	.	.	DUP
chr_20	27786401	chr_20:27786401-27793600	A	CN2	.	.	DUP
chr_20	33220401	chr_20:33220401-33225200	A	CN0	.	.	DEL
chr_20	32312401	chr_20:32312401-32316400	A	CN0	.	.	DEL
chr_20	29286801	chr_20:29286801-29343600	A	CN0,CN2	.	.	DEL
chr_20	31167201	chr_20:31167201-31220800	A	CN0,CN2	.	.	DUP
chr_20	32906801	chr_20:32906801-32912000	A	CN0,CN2	.	.	DUP
chr_20	50898001	chr_20:50898001-50903600	A	CN0	.	.	DEL
chr_20	55614001	chr_20:55614001-55618400	A	CN0	.	.	DEL
chr_20	28819601	chr_20:28819601-28823600	A	CN0	.	.	DEL
chr_20	32988001	chr_20:32988001-32992000	A	CN0	.	.	DEL
chr_20	19540801	chr_20:19540801-19546800	A	CN0	.	.	DEL
chr_20	8432801	chr_20:8432801-8436400	A	CN0	.	.	DEL
chr_20	26709201	chr_20:26709201-26846800	A	CN2,CNH	.	.	DUP
chr_20	33660401	chr_20:33660401-33664000	A	CN0	.	.	DEL
chr_20	32646401	chr_20:32646401-32692800	A	CN0	.	.	DEL
chr_20	51008401	chr_20:51008401-51014000	A	CN0,CN2	.	.	DEL
chr_20	62926401	chr_20:62926401-62930400	A	CN0	.	.	DEL
chr_20	31226401	chr_20:31226401-31235600	A	CN2	.	.	DUP
chr_20	23275601	chr_20:23275601-23279200	A	CN0	.	.	DEL
chr_20	31000001	chr_20:31000001-31014000	A	CN2	.	.	DUP
chr_20	28970801	chr_20:28970801-28981200	A	CN2	.	.	DUP
chr_20	36239201	chr_20:36239201-36246000	A	CN0	.	.	DEL
chr_20	51021601	chr_20:51021601-51023600	A	CN0,CN2	.	.	DEL
chr_20	51371601	chr_20:51371601-51380800	A	CN0	.	.	DEL
chr_20	32922801	chr_20:32922801-32934800	A	CN0	.	.	DEL
chr_20	30058401	chr_20:30058401-30079600	A	CN0	.	.	DEL
chr_20	51014801	chr_20:51014801-51020000	A	CN0,CN2	.	.	DEL
chr_20	32478001	chr_20:32478001-32485600	A	CN0	.	.	DEL
chr_20	28497601	chr_20:28497601-28518000	A	CN0	.	.	DEL
chr_20	25518801	chr_20:25518801-25526800	A	CN0	.	.	DEL
chr_20	32502401	chr_20:32502401-32525600	A	CN0	.	.	DEL
chr_20	51024001	chr_20:51024001-51032800	A	CN0,CN2	.	.	DEL
chr_20	24572001	chr_20:24572001-24576800	A	CN0	.	.	DEL
chr_20	31019601	chr_20:31019601-31041200	A	CN0	.	.	DEL
chr_20	31050401	chr_20:31050401-31063200	A	CN0	.	.	DEL
chr_20	50804001	chr_20:50804001-50843600	A	CN0,CN2	.	.	DEL
chr_20	30679601	chr_20:30679601-30726000	A	CN0	.	.	DEL
chr_20	50844001	chr_20:50844001-50896800	A	CN0,CN2	.	.	DEL
chr_21	10381201	chr_21:10381201-10383200	A	CN0,CN2	.	.	DEL
chr_21	56218001	chr_21:56218001-56220400	A	CN0,CN2	.	.	DEL
chr_21	48708001	chr_21:48708001-48710000	A	CN0,CN2	.	.	DEL
chr_21	24974001	chr_21:24974001-24980800	A	CN0,CN2,CNH	.	.	DUP
chr_21	8074401	chr_21:8074401-8076800	A	CN2	.	.	DUP
chr_21	2001201	chr_21:2001201-2004000	A	CN2	.	.	DUP
chr_21	43874801	chr_21:43874801-43877600	A	CN0,CN2	.	.	DEL
chr_21	661601	chr_21:661601-666400	A	CN2,CNH	.	.	DUP
chr_21	59201	chr_21:59201-60800	A	CN2,CNH	.	.	DUP
chr_21	669601	chr_21:669601-680000	A	CN2,CNH	.	.	DUP
chr_21	1943201	chr_21:1943201-1946000	A	CN0	.	.	DEL
chr_21	14976801	chr_21:14976801-14983600	A	CN0,CN2	.	.	DEL
chr_21	43868801	chr_21:43868801-43873600	A	CN0,CN2	.	.	DUP
chr_21	1971601	chr_21:1971601-1997200	A	CN2,CNH	.	.	DUP
chr_21	652801	chr_21:652801-657600	A	CN2,CNH	.	.	DUP
chr_21	25658401	chr_21:25658401-25660800	A	CN0	.	.	DEL
chr_21	49850801	chr_21:49850801-49853200	A	CN0,CN2	.	.	DEL
chr_21	16794801	chr_21:16794801-16797200	A	CN0	.	.	DEL
chr_21	43859601	chr_21:43859601-43865600	A	CN0	.	.	DEL
chr_21	753201	chr_21:753201-784400	A	CN2,CNH	.	.	DUP
chr_21	8673201	chr_21:8673201-8676800	A	CN0	.	.	DEL
chr_21	41313601	chr_21:41313601-41319600	A	CN0	.	.	DEL
chr_21	24070401	chr_21:24070401-24074400	A	CN0	.	.	DEL
chr_22	24162401	chr_22:24162401-24164400	A	CN2	.	.	DUP
chr_22	2200001	chr_22:2200001-2201600	A	CN2	.	.	DUP
chr_22	24616001	chr_22:24616001-24621200	A	CN2,CNH	.	.	DUP
chr_22	24573601	chr_22:24573601-24576800	A	CN2	.	.	DUP
chr_22	24334001	chr_22:24334001-24335600	A	CN0,CN2	.	.	DUP
chr_22	19082001	chr_22:19082001-19084400	A	CN0	.	.	DEL
chr_22	20984401	chr_22:20984401-20989600	A	CN0	.	.	DEL
chr_22	6495601	chr_22:6495601-6498000	A	CN0,CN2	.	.	DEL
chr_22	24176801	chr_22:24176801-24179600	A	CN0,CN2	.	.	DUP
chr_22	24436401	chr_22:24436401-24439200	A	CN0	.	.	DEL
chr_22	21023201	chr_22:21023201-21033200	A	CN0,CN2	.	.	DUP
chr_22	21019201	chr_22:21019201-21022400	A	CN0,CN2	.	.	DEL
chr_22	6487201	chr_22:6487201-6488800	A	CN0,CN2	.	.	DEL
chr_22	24130001	chr_22:24130001-24132400	A	CN2,CNH	.	.	DUP
chr_22	24120401	chr_22:24120401-24128400	A	CN2	.	.	DUP
chr_22	4052401	chr_22:4052401-4054400	A	CN2	.	.	DUP
chr_22	6425201	chr_22:6425201-6427200	A	CN0	.	.	DEL
chr_22	25544401	chr_22:25544401-25547600	A	CN2	.	.	DUP
chr_22	24564801	chr_22:24564801-24566800	A	CN2	.	.	DUP
chr_22	24180401	chr_22:24180401-24187600	A	CN2	.	.	DUP
chr_22	24280001	chr_22:24280001-24282000	A	CN0,CN2	.	.	DEL
chr_22	25541201	chr_22:25541201-25543600	A	CN0,CN2	.	.	DEL
chr_22	2082401	chr_22:2082401-2088400	A	CN0,CN2	.	.	DUP
chr_22	11544001	chr_22:11544001-11546000	A	CN0,CN2	.	.	DUP
chr_22	21044001	chr_22:21044001-21049200	A	CN2,CNH	.	.	DUP
chr_22	7979601	chr_22:7979601-7981600	A	CN0	.	.	DEL
chr_22	2609201	chr_22:2609201-2612800	A	CN0	.	.	DEL
chr_22	25557201	chr_22:25557201-25560000	A	CN2	.	.	DUP
chr_22	25560801	chr_22:25560801-25620000	A	CN0,CN2	.	.	DUP
chr_22	1710401	chr_22:1710401-1714400	A	CN0	.	.	DEL
chr_22	27804401	chr_22:27804401-27815600	A	CN2	.	.	DUP
chr_22	595201	chr_22:595201-600000	A	CN0	.	.	DEL
chr_22	24142801	chr_22:24142801-24159600	A	CN2	.	.	DUP
chr_22	21354401	chr_22:21354401-21359600	A	CN0	.	.	DEL
chr_22	24509201	chr_22:24509201-24518400	A	CN2	.	.	DUP
chr_22	24520401	chr_22:24520401-24529200	A	CN2	.	.	DUP
chr_22	21008001	chr_22:21008001-21015600	A	CN0,CN2	.	.	DEL
chr_22	42405601	chr_22:42405601-42416400	A	CN0	.	.	DEL
chr_22	36801601	chr_22:36801601-36813200	A	CN2	.	.	DUP
chr_22	20998801	chr_22:20998801-21004800	A	CN0	.	.	DEL
chr_22	46013601	chr_22:46013601-46050800	A	CN2	.	.	DUP
chr_22	36813601	chr_22:36813601-36911600	A	CN2	.	.	DUP
chr_22	24364401	chr_22:24364401-24412000	A	CN0	.	.	DEL
chr_22	37217601	chr_22:37217601-37296000	A	CN0	.	.	DEL
chr_23	7144801	chr_23:7144801-7149600	A	CN2	.	.	DUP
chr_23	80401	chr_23:80401-124800	A	CN2,CNH	.	.	DUP
chr_23	7398401	chr_23:7398401-7401200	A	CN0,CN2	.	.	DUP
chr_23	10026001	chr_23:10026001-10028800	A	CN2	.	.	DUP
chr_23	27510001	chr_23:27510001-27512400	A	CN0,CN2	.	.	DEL
chr_23	8052001	chr_23:8052001-8056800	A	CN2	.	.	DUP
chr_23	39810801	chr_23:39810801-39812400	A	CN0	.	.	DEL
chr_23	40108001	chr_23:40108001-40110800	A	CN2	.	.	DUP
chr_23	3250401	chr_23:3250401-3252400	A	CN0,CN2	.	.	DEL
chr_23	39888001	chr_23:39888001-39892400	A	CN2	.	.	DUP
chr_23	39950401	chr_23:39950401-39952000	A	CN0	.	.	DEL
chr_23	7740001	chr_23:7740001-8049600	A	CN2,CNH	.	.	DUP
chr_23	19612401	chr_23:19612401-19614400	A	CN0	.	.	DEL
chr_23	7401601	chr_23:7401601-7598000	A	CN2,CNH	.	.	DUP
chr_23	14528801	chr_23:14528801-14532000	A	CN0	.	.	DEL
chr_23	137201	chr_23:137201-140400	A	CN2	.	.	DUP
chr_23	15910001	chr_23:15910001-15914800	A	CN2,CNH	.	.	DUP
chr_23	7627201	chr_23:7627201-7739200	A	CN2,CNH	.	.	DUP
chr_23	45702001	chr_23:45702001-45705600	A	CN0	.	.	DEL
chr_23	7618801	chr_23:7618801-7625600	A	CN2	.	.	DUP
chr_23	15961201	chr_23:15961201-15963600	A	CN0,CN2	.	.	DUP
chr_23	36310001	chr_23:36310001-36313200	A	CN0	.	.	DEL
chr_23	40120401	chr_23:40120401-40122800	A	CN2	.	.	DUP
chr_23	48450401	chr_23:48450401-48453600	A	CN0	.	.	DEL
chr_23	130401	chr_23:130401-136400	A	CN2	.	.	DUP
chr_23	15200801	chr_23:15200801-15204400	A	CN0,CN2	.	.	DEL
chr_23	41183601	chr_23:41183601-41187200	A	CN0	.	.	DEL
chr_23	193601	chr_23:193601-209600	A	CN2	.	.	DUP
chr_23	39930801	chr_23:39930801-39938800	A	CN0,CN2	.	.	DUP
chr_23	40099601	chr_23:40099601-40102400	A	CN2	.	.	DUP
chr_23	23919601	chr_23:23919601-23926400	A	CN0	.	.	DEL
chr_23	46769601	chr_23:46769601-46773600	A	CN0	.	.	DEL
chr_23	7381201	chr_23:7381201-7397600	A	CN2	.	.	DUP
chr_23	7112001	chr_23:7112001-7138000	A	CN2	.	.	DUP
chr_23	31385601	chr_23:31385601-31394800	A	CN0	.	.	DEL
chr_23	7601201	chr_23:7601201-7618800	A	CN2	.	.	DUP
chr_23	16842801	chr_23:16842801-16848400	A	CN0	.	.	DEL
chr_23	8057601	chr_23:8057601-8093600	A	CN2	.	.	DUP
chr_23	5669201	chr_23:5669201-5764400	A	CN0,CN2	.	.	DUP
chr_23	7150401	chr_23:7150401-7341600	A	CN2	.	.	DUP
chr_24	896801	chr_24:896801-898400	A	CN0	.	.	DEL
chr_24	35327601	chr_24:35327601-35329600	A	CN0,CN2	.	.	DUP
chr_24	17975601	chr_24:17975601-17979200	A	CN0,CN2	.	.	DEL
chr_24	46894801	chr_24:46894801-46906000	A	CN0,CN2	.	.	DEL
chr_24	36868001	chr_24:36868001-36876800	A	CN0,CN2	.	.	DUP
chr_24	20812401	chr_24:20812401-20824400	A	CN0,CN2	.	.	DEL
chr_24	20742801	chr_24:20742801-20748000	A	CN2	.	.	DUP
chr_24	16355201	chr_24:16355201-16356800	A	CN0,CN2	.	.	DEL
chr_24	20983201	chr_24:20983201-20988400	A	CN2	.	.	DUP
chr_24	46055601	chr_24:46055601-46057600	A	CN0,CN2	.	.	DUP
chr_24	46986401	chr_24:46986401-46988800	A	CN0	.	.	DEL
chr_24	46553201	chr_24:46553201-46555200	A	CN0,CN2	.	.	DUP
chr_24	20720001	chr_24:20720001-20726800	A	CN2,CNH	.	.	DUP
chr_24	3358001	chr_24:3358001-3360800	A	CN2	.	.	DUP
chr_24	20827201	chr_24:20827201-20831200	A	CN0	.	.	DEL
chr_24	47210801	chr_24:47210801-47219200	A	CN2,CNH	.	.	DUP
chr_24	20712401	chr_24:20712401-20715200	A	CN2,CNH	.	.	DUP
chr_24	3362801	chr_24:3362801-3367600	A	CN2	.	.	DUP
chr_24	47134401	chr_24:47134401-47179600	A	CN0,CN2	.	.	DUP
chr_24	7332801	chr_24:7332801-7336400	A	CN0	.	.	DEL
chr_24	20774801	chr_24:20774801-20781200	A	CN2,CNH	.	.	DUP
chr_24	47008401	chr_24:47008401-47012000	A	CN0	.	.	DEL
chr_24	20696001	chr_24:20696001-20709600	A	CN2,CNH	.	.	DUP
chr_24	6928001	chr_24:6928001-6931600	A	CN0	.	.	DEL
chr_24	47002001	chr_24:47002001-47006000	A	CN0	.	.	DEL
chr_24	36260401	chr_24:36260401-36262400	A	CN0	.	.	DEL
chr_24	38134401	chr_24:38134401-38183200	A	CN2	.	.	DUP
chr_25	11221201	chr_25:11221201-11223200	A	CN0,CN2	.	.	DEL
chr_25	26833201	chr_25:26833201-26834800	A	CN0,CN2	.	.	DEL
chr_25	26887601	chr_25:26887601-26889200	A	CN0,CN2	.	.	DEL
chr_25	31449601	chr_25:31449601-31451600	A	CN0,CN2	.	.	DUP
chr_25	26856401	chr_25:26856401-26858000	A	CN0,CN2	.	.	DEL
chr_25	26840401	chr_25:26840401-26844400	A	CN0,CN2	.	.	DUP
chr_25	17981601	chr_25:17981601-17983200	A	CN2,CNH	.	.	DUP
chr_25	18049601	chr_25:18049601-18051600	A	CN0	.	.	DEL
chr_25	202801	chr_25:202801-206000	A	CN0	.	.	DEL
chr_25	26980401	chr_25:26980401-26984000	A	CN0,CN2	.	.	DEL
chr_25	26835201	chr_25:26835201-26837200	A	CN0,CN2	.	.	DUP
chr_25	39429201	chr_25:39429201-39430800	A	CN0,CN2	.	.	DUP
chr_25	26737601	chr_25:26737601-26739600	A	CN0,CN2	.	.	DEL
chr_25	4623201	chr_25:4623201-4626400	A	CN0	.	.	DEL
chr_25	91601	chr_25:91601-96400	A	CN0,CN2	.	.	DUP
chr_25	26917601	chr_25:26917601-26919600	A	CN0,CN2	.	.	DUP
chr_25	18146801	chr_25:18146801-18152400	A	CN0,CN2	.	.	DEL
chr_25	26775601	chr_25:26775601-26777600	A	CN0,CN2	.	.	DEL
chr_25	4456801	chr_25:4456801-4458400	A	CN0,CN2	.	.	DEL
chr_25	17829201	chr_25:17829201-17830800	A	CN2,CNH	.	.	DUP
chr_25	38957201	chr_25:38957201-38959200	A	CN0,CN2	.	.	DUP
chr_25	26471201	chr_25:26471201-26476400	A	CN0,CN2	.	.	DEL
chr_25	26895201	chr_25:26895201-26897600	A	CN0	.	.	DEL
chr_25	26793201	chr_25:26793201-26796400	A	CN0	.	.	DEL
chr_25	18108801	chr_25:18108801-18127600	A	CN0,CN2	.	.	DUP
chr_25	3656401	chr_25:3656401-3658400	A	CN0	.	.	DEL
chr_25	4365201	chr_25:4365201-4367200	A	CN2	.	.	DUP
chr_25	26710801	chr_25:26710801-26717200	A	CN0	.	.	DEL
chr_25	26849201	chr_25:26849201-26852400	A	CN0	.	.	DEL
chr_25	26746801	chr_25:26746801-26750400	A	CN0	.	.	DEL
chr_25	35719201	chr_25:35719201-35724400	A	CN0	.	.	DEL
chr_25	26972001	chr_25:26972001-26974000	A	CN0	.	.	DEL
chr_25	26871201	chr_25:26871201-26876000	A	CN0	.	.	DEL
chr_25	26810001	chr_25:26810001-26814800	A	CN0	.	.	DEL
chr_25	26806401	chr_25:26806401-26808000	A	CN0	.	.	DEL
chr_25	26758401	chr_25:26758401-26764000	A	CN0	.	.	DEL
chr_25	26784401	chr_25:26784401-26789600	A	CN0	.	.	DEL
chr_25	30944401	chr_25:30944401-30948000	A	CN0	.	.	DEL
chr_25	26694801	chr_25:26694801-26704800	A	CN0	.	.	DEL
chr_25	29332001	chr_25:29332001-29334400	A	CN0	.	.	DEL
chr_25	35673201	chr_25:35673201-35715200	A	CN0	.	.	DEL
chr_25	26904401	chr_25:26904401-26913600	A	CN0	.	.	DEL
chr_25	6788001	chr_25:6788001-6793600	A	CN2,CNH	.	.	DUP
chr_25	26997201	chr_25:26997201-27004400	A	CN0	.	.	DEL
chr_25	18160401	chr_25:18160401-18190400	A	CN0	.	.	DEL
chr_26	21884001	chr_26:21884001-21886400	A	CN0,CN2	.	.	DEL
chr_26	39230801	chr_26:39230801-39233200	A	CN0	.	.	DEL
chr_26	612801	chr_26:612801-616000	A	CN0,CN2	.	.	DUP
chr_26	7282401	chr_26:7282401-7284400	A	CN2	.	.	DUP
chr_26	39966001	chr_26:39966001-39968400	A	CN0	.	.	DEL
chr_26	405601	chr_26:405601-429200	A	CN0,CN2,CNH	.	.	DUP
chr_26	13471601	chr_26:13471601-13474400	A	CN0,CN2	.	.	DEL
chr_26	39283201	chr_26:39283201-39285600	A	CN0,CN2	.	.	DEL
chr_26	22508001	chr_26:22508001-22511600	A	CN0	.	.	DEL
chr_26	151201	chr_26:151201-152800	A	CN0,CN2	.	.	DEL
chr_26	40238401	chr_26:40238401-40242000	A	CN0,CN2	.	.	DEL
chr_26	7295601	chr_26:7295601-7300400	A	CN2	.	.	DUP
chr_26	7319201	chr_26:7319201-7322400	A	CN2	.	.	DUP
chr_26	36275201	chr_26:36275201-36276800	A	CN0,CN2	.	.	DEL
chr_26	34136001	chr_26:34136001-34138400	A	CN0	.	.	DEL
chr_26	532801	chr_26:532801-535600	A	CN0,CN2	.	.	DEL
chr_26	252401	chr_26:252401-254000	A	CN2,CNH	.	.	DUP
chr_26	7306401	chr_26:7306401-7310000	A	CN2	.	.	DUP
chr_26	7332801	chr_26:7332801-7334800	A	CN2	.	.	DUP
chr_26	30317201	chr_26:30317201-30319600	A	CN0,CN2	.	.	DEL
chr_26	27666801	chr_26:27666801-27680400	A	CN0	.	.	DEL
chr_26	39808801	chr_26:39808801-39810400	A	CN0	.	.	DEL
chr_26	6336401	chr_26:6336401-6339600	A	CN0	.	.	DEL
chr_26	32604801	chr_26:32604801-32631200	A	CN0,CN2	.	.	DEL
chr_26	39981201	chr_26:39981201-39988000	A	CN0	.	.	DEL
chr_26	14750001	chr_26:14750001-14753600	A	CN0	.	.	DEL
chr_26	3061201	chr_26:3061201-3072800	A	CN0	.	.	DEL
chr_27	876001	chr_27:876001-881600	A	CN2,CNH	.	.	DUP
chr_27	1133201	chr_27:1133201-1136400	A	CN0,CN2	.	.	DUP
chr_27	6655201	chr_27:6655201-6658000	A	CN2,CNH	.	.	DUP
chr_27	1126001	chr_27:1126001-1129600	A	CN0,CN2	.	.	DUP
chr_27	1114401	chr_27:1114401-1116800	A	CN2	.	.	DUP
chr_27	33944801	chr_27:33944801-33950400	A	CN0,CN2	.	.	DEL
chr_27	5546801	chr_27:5546801-5548800	A	CN2,CNH	.	.	DUP
chr_27	34492001	chr_27:34492001-34497200	A	CN0	.	.	DEL
chr_27	872401	chr_27:872401-875600	A	CN2,CNH	.	.	DUP
chr_27	34433601	chr_27:34433601-34442800	A	CN0,CN2	.	.	DEL
chr_27	6625201	chr_27:6625201-6626800	A	CN0,CN2	.	.	DUP
chr_27	34356401	chr_27:34356401-34358000	A	CN0,CN2,CNH	.	.	DUP
chr_27	6517601	chr_27:6517601-6520000	A	CN2	.	.	DUP
chr_27	1544801	chr_27:1544801-1548800	A	CN2	.	.	DUP
chr_27	6839201	chr_27:6839201-6840800	A	CN2,CNH	.	.	DUP
chr_27	34359601	chr_27:34359601-34364400	A	CN2	.	.	DUP
chr_27	34508001	chr_27:34508001-34518400	A	CN0,CN2	.	.	DEL
chr_27	34454001	chr_27:34454001-34457200	A	CN0,CN2	.	.	DEL
chr_27	1542401	chr_27:1542401-1544000	A	CN0,CN2	.	.	DUP
chr_27	7525201	chr_27:7525201-7531200	A	CN0	.	.	DEL
chr_27	922401	chr_27:922401-929200	A	CN2	.	.	DUP
chr_27	25783201	chr_27:25783201-25787600	A	CN0	.	.	DEL
chr_27	34457601	chr_27:34457601-34484800	A	CN0,CN2,CNH	.	.	DEL
chr_27	6590001	chr_27:6590001-6591600	A	CN2	.	.	DUP
chr_27	950801	chr_27:950801-958000	A	CN2,CNH	.	.	DUP
chr_27	6744401	chr_27:6744401-6746400	A	CN2	.	.	DUP
chr_27	34426001	chr_27:34426001-34433200	A	CN0,CN2,CNH	.	.	DUP
chr_27	890001	chr_27:890001-894000	A	CN2	.	.	DUP
chr_27	34402001	chr_27:34402001-34413200	A	CN0	.	.	DEL
chr_27	6629201	chr_27:6629201-6637600	A	CN2,CNH	.	.	DUP
chr_27	1526001	chr_27:1526001-1534400	A	CN2	.	.	DUP
chr_27	34416401	chr_27:34416401-34418800	A	CN0,CN2	.	.	DEL
chr_27	1051601	chr_27:1051601-1060400	A	CN2,CNH	.	.	DUP
chr_27	10424401	chr_27:10424401-10426400	A	CN0,CN2	.	.	DEL
chr_27	906401	chr_27:906401-910000	A	CN2,CNH	.	.	DUP
chr_27	3227201	chr_27:3227201-3229200	A	CN0	.	.	DEL
chr_27	852401	chr_27:852401-868000	A	CN2	.	.	DUP
chr_27	1028801	chr_27:1028801-1041600	A	CN2	.	.	DUP
chr_27	31327201	chr_27:31327201-31332000	A	CN0	.	.	DEL
chr_27	916001	chr_27:916001-919200	A	CN2	.	.	DUP
chr_27	34088801	chr_27:34088801-34110400	A	CN2,CNH	.	.	DUP
chr_27	1074001	chr_27:1074001-1081600	A	CN0,CN2	.	.	DEL
chr_27	32244001	chr_27:32244001-32248800	A	CN0	.	.	DEL
chr_27	6437601	chr_27:6437601-6440800	A	CN2	.	.	DUP
chr_27	33954801	chr_27:33954801-33963600	A	CN0	.	.	DEL
chr_27	991601	chr_27:991601-995200	A	CN2	.	.	DUP
chr_27	6775201	chr_27:6775201-6778400	A	CN2	.	.	DUP
chr_27	6412801	chr_27:6412801-6418400	A	CN2	.	.	DUP
chr_27	6727201	chr_27:6727201-6729600	A	CN2,CNH	.	.	DUP
chr_27	34720801	chr_27:34720801-34743200	A	CN0	.	.	DEL
chr_27	999601	chr_27:999601-1002400	A	CN2	.	.	DUP
chr_27	6829601	chr_27:6829601-6834400	A	CN2	.	.	DUP
chr_27	6716001	chr_27:6716001-6722000	A	CN2	.	.	DUP
chr_27	6752401	chr_27:6752401-6757600	A	CN2,CNH	.	.	DUP
chr_27	6660001	chr_27:6660001-6665200	A	CN2,CNH	.	.	DUP
chr_27	6850001	chr_27:6850001-6862800	A	CN2	.	.	DUP
chr_28	41180401	chr_28:41180401-41182800	A	CN0,CN2	.	.	DEL
chr_28	80001	chr_28:80001-81600	A	CN2,CNH	.	.	DUP
chr_28	27952801	chr_28:27952801-27955600	A	CN0	.	.	DEL
chr_28	7634001	chr_28:7634001-7636000	A	CN2	.	.	DUP
chr_28	101601	chr_28:101601-103200	A	CN0,CN2,CNH	.	.	DUP
chr_28	5048801	chr_28:5048801-5050800	A	CN0	.	.	DEL
chr_28	13455601	chr_28:13455601-13457600	A	CN0,CN2	.	.	DEL
chr_28	33940401	chr_28:33940401-33942800	A	CN0	.	.	DEL
chr_28	17816001	chr_28:17816001-17818400	A	CN0	.	.	DEL
chr_28	21522801	chr_28:21522801-21525200	A	CN0	.	.	DEL
chr_28	36644001	chr_28:36644001-36650400	A	CN2	.	.	DUP
chr_28	3696801	chr_28:3696801-3700000	A	CN0	.	.	DEL
chr_28	27278401	chr_28:27278401-27280800	A	CN0	.	.	DEL
chr_28	45238401	chr_28:45238401-45240800	A	CN0	.	.	DEL
chr_28	28166401	chr_28:28166401-28169600	A	CN0	.	.	DEL
chr_28	14543601	chr_28:14543601-14546000	A	CN0	.	.	DEL
chr_28	36652001	chr_28:36652001-36657600	A	CN2	.	.	DUP
chr_28	36628401	chr_28:36628401-36637200	A	CN0	.	.	DEL
chr_28	3549201	chr_28:3549201-3572800	A	CN0	.	.	DEL
chr_28	2560801	chr_28:2560801-2584000	A	CN0	.	.	DEL
chr_28	39246001	chr_28:39246001-39263200	A	CN0,CN2	.	.	DUP
chr_28	140801	chr_28:140801-478400	A	CN0	.	.	DEL
chr_28	481201	chr_28:481201-956400	A	CN0	.	.	DEL
chr_28	36493601	chr_28:36493601-36567600	A	CN0	.	.	DEL
chr_28	34162001	chr_28:34162001-34205600	A	CN0	.	.	DEL
chr_29	2165201	chr_29:2165201-2167200	A	CN2	.	.	DUP
chr_29	246401	chr_29:246401-253600	A	CN2,CNH	.	.	DUP
chr_29	9839601	chr_29:9839601-9842400	A	CN0	.	.	DEL
chr_29	1376001	chr_29:1376001-1378400	A	CN0,CN2	.	.	DEL
chr_29	1410001	chr_29:1410001-1412000	A	CN0,CN2	.	.	DEL
chr_29	140001	chr_29:140001-145600	A	CN2,CNH	.	.	DUP
chr_29	12316001	chr_29:12316001-12319200	A	CN0,CN2	.	.	DEL
chr_29	10216801	chr_29:10216801-10222000	A	CN0	.	.	DEL
chr_29	20708001	chr_29:20708001-20710000	A	CN0,CN2	.	.	DEL
chr_29	89601	chr_29:89601-95200	A	CN2,CNH	.	.	DUP
chr_29	17819601	chr_29:17819601-17823200	A	CN0,CN2	.	.	DEL
chr_29	27874401	chr_29:27874401-27879600	A	CN0	.	.	DEL
chr_29	2202001	chr_29:2202001-2320000	A	CN2,CNH	.	.	DUP
chr_29	1102001	chr_29:1102001-1114400	A	CN2,CNH	.	.	DUP
chr_29	29778401	chr_29:29778401-29802800	A	CN0,CN2	.	.	DEL
chr_29	1425601	chr_29:1425601-1430000	A	CN0,CN2	.	.	DEL
chr_29	12332401	chr_29:12332401-12334800	A	CN0	.	.	DEL
chr_29	4054001	chr_29:4054001-4058800	A	CN0	.	.	DEL
chr_29	18304401	chr_29:18304401-18308800	A	CN0	.	.	DEL
chr_29	29743201	chr_29:29743201-29747600	A	CN0	.	.	DEL
chr_29	853201	chr_29:853201-963200	A	CN2,CNH	.	.	DUP
chr_29	1629201	chr_29:1629201-1636800	A	CN0,CN2	.	.	DEL
chr_29	17806401	chr_29:17806401-17812000	A	CN0	.	.	DEL
chr_29	29748001	chr_29:29748001-29762800	A	CN0	.	.	DEL
chr_29	29768001	chr_29:29768001-29776800	A	CN0	.	.	DEL
chr_29	992401	chr_29:992401-1098800	A	CN2,CNH	.	.	DUP
chr_29	2391601	chr_29:2391601-2398000	A	CN0	.	.	DEL
chr_29	2371201	chr_29:2371201-2388800	A	CN0	.	.	DEL
chr_29	29809601	chr_29:29809601-29977200	A	CN0	.	.	DEL
chr_3	53210401	chr_3:53210401-53213200	A	CN0,CN2	.	.	DEL
chr_3	66442001	chr_3:66442001-66444000	A	CN2	.	.	DUP
chr_3	70004401	chr_3:70004401-70007200	A	CN0,CN2	.	.	DUP
chr_3	8233201	chr_3:8233201-8236000	A	CN2,CNH	.	.	DUP
chr_3	66067601	chr_3:66067601-66073600	A	CN0,CN2	.	.	DUP
chr_3	111616801	chr_3:111616801-111618800	A	CN0,CN2	.	.	DEL
chr_3	72281201	chr_3:72281201-72283200	A	CN0,CN2	.	.	DEL
chr_3	66092001	chr_3:66092001-66093600	A	CN0,CN2	.	.	DEL
chr_3	89013201	chr_3:89013201-89016800	A	CN0,CN2	.	.	DEL
chr_3	65637201	chr_3:65637201-65640000	A	CN0,CN2	.	.	DEL
chr_3	94245201	chr_3:94245201-94248400	A	CN0	.	.	DEL
chr_3	75204001	chr_3:75204001-75206800	A	CN0	.	.	DEL
chr_3	45252401	chr_3:45252401-45256400	A	CN0,CN2	.	.	DEL
chr_3	65510401	chr_3:65510401-65514000	A	CN0,CN2	.	.	DEL
chr_3	25331201	chr_3:25331201-25334800	A	CN0	.	.	DEL
chr_3	55238401	chr_3:55238401-55241600	A	CN0	.	.	DEL
chr_3	36482401	chr_3:36482401-36489600	A	CN2	.	.	DUP
chr_3	67103201	chr_3:67103201-67106400	A	CN0	.	.	DEL
chr_3	13819601	chr_3:13819601-13822400	A	CN0,CN2	.	.	DEL
chr_3	58262401	chr_3:58262401-58266800	A	CN0	.	.	DEL
chr_3	79918001	chr_3:79918001-79922000	A	CN0	.	.	DEL
chr_3	3601	chr_3:3601-8800	A	CN2	.	.	DUP
chr_3	93428401	chr_3:93428401-93432800	A	CN0	.	.	DEL
chr_3	6388001	chr_3:6388001-6392000	A	CN0	.	.	DEL
chr_3	8197601	chr_3:8197601-8206400	A	CN2	.	.	DUP
chr_3	46907201	chr_3:46907201-46912800	A	CN0	.	.	DEL
chr_3	70629601	chr_3:70629601-70633600	A	CN0	.	.	DEL
chr_3	8207201	chr_3:8207201-8214400	A	CN2	.	.	DUP
chr_3	75172401	chr_3:75172401-75176800	A	CN0	.	.	DEL
chr_3	107674001	chr_3:107674001-107681600	A	CN0	.	.	DEL
chr_3	72809201	chr_3:72809201-72814000	A	CN0	.	.	DEL
chr_3	66905601	chr_3:66905601-66911200	A	CN0	.	.	DEL
chr_3	48590801	chr_3:48590801-48595600	A	CN0	.	.	DEL
chr_3	61999201	chr_3:61999201-62004800	A	CN0	.	.	DEL
chr_3	75030401	chr_3:75030401-75035600	A	CN0	.	.	DEL
chr_3	8580001	chr_3:8580001-8585600	A	CN0	.	.	DEL
chr_3	64237601	chr_3:64237601-64244800	A	CN0	.	.	DEL
chr_3	46456401	chr_3:46456401-46459600	A	CN0	.	.	DEL
chr_3	59800801	chr_3:59800801-59804800	A	CN2	.	.	DUP
chr_3	59792801	chr_3:59792801-59795600	A	CN2,CNH	.	.	DUP
chr_3	82800001	chr_3:82800001-82804800	A	CN0	.	.	DEL
chr_3	102531601	chr_3:102531601-102544000	A	CN2	.	.	DUP
chr_3	48726401	chr_3:48726401-48732400	A	CN0	.	.	DEL
chr_3	8989201	chr_3:8989201-9005600	A	CN0	.	.	DEL
chr_3	7961201	chr_3:7961201-8061200	A	CN0	.	.	DEL
chr_30	5964001	chr_30:5964001-5965600	A	CN0	.	.	DEL
chr_30	25171201	chr_30:25171201-25173600	A	CN2	.	.	DUP
chr_30	28001	chr_30:28001-34400	A	CN2,CNH	.	.	DUP
chr_30	25147201	chr_30:25147201-25149600	A	CN2	.	.	DUP
chr_30	28949201	chr_30:28949201-28951200	A	CN0	.	.	DEL
chr_30	27526001	chr_30:27526001-27530000	A	CN0,CN2	.	.	DEL
chr_30	25214401	chr_30:25214401-25218000	A	CN2	.	.	DUP
chr_30	24029201	chr_30:24029201-24033200	A	CN0	.	.	DUP
chr_30	26658401	chr_30:26658401-26661200	A	CN0	.	.	DEL
chr_30	4744801	chr_30:4744801-4748000	A	CN0	.	.	DEL
chr_30	98401	chr_30:98401-100800	A	CN0,CN2,CNH	.	.	DUP
chr_30	9592401	chr_30:9592401-9595200	A	CN0	.	.	DEL
chr_30	11677601	chr_30:11677601-11680000	A	CN0	.	.	DEL
chr_30	25823201	chr_30:25823201-25828000	A	CN0	.	.	DEL
chr_30	24939201	chr_30:24939201-24994000	A	CN0	.	.	DEL
chr_30	24831601	chr_30:24831601-24834000	A	CN2	.	.	DUP
chr_30	10480001	chr_30:10480001-10482400	A	CN0	.	.	DEL
chr_30	25190001	chr_30:25190001-25195200	A	CN2	.	.	DUP
chr_30	8240001	chr_30:8240001-8243200	A	CN0	.	.	DEL
chr_30	25156001	chr_30:25156001-25160800	A	CN2	.	.	DUP
chr_30	25247201	chr_30:25247201-25249600	A	CN2	.	.	DUP
chr_30	21647201	chr_30:21647201-21652000	A	CN0	.	.	DEL
chr_30	25250401	chr_30:25250401-25258400	A	CN0,CN2	.	.	DUP
chr_30	25205601	chr_30:25205601-25208800	A	CN2	.	.	DUP
chr_30	17846401	chr_30:17846401-17849600	A	CN0	.	.	DEL
chr_30	25201601	chr_30:25201601-25204800	A	CN2	.	.	DUP
chr_30	22373201	chr_30:22373201-22380800	A	CN0	.	.	DEL
chr_30	8096801	chr_30:8096801-8101600	A	CN0	.	.	DEL
chr_30	23778001	chr_30:23778001-23783600	A	CN0	.	.	DEL
chr_30	28480801	chr_30:28480801-28506000	A	CN2	.	.	DUP
chr_30	28670801	chr_30:28670801-28732800	A	CN2	.	.	DUP
chr_30	25220001	chr_30:25220001-25243600	A	CN2	.	.	DUP
chr_31	11082801	chr_31:11082801-11085200	A	CN0	.	.	DEL
chr_31	19034401	chr_31:19034401-19038800	A	CN0,CN2	.	.	DEL
chr_31	226801	chr_31:226801-228800	A	CN0,CN2	.	.	DEL
chr_31	192401	chr_31:192401-194000	A	CN0	.	.	DEL
chr_31	24356801	chr_31:24356801-24359600	A	CN0	.	.	DEL
chr_31	19306401	chr_31:19306401-19309600	A	CN0	.	.	DEL
chr_31	16701601	chr_31:16701601-16704000	A	CN0	.	.	DEL
chr_31	13529201	chr_31:13529201-13535600	A	CN0	.	.	DEL
chr_31	232001	chr_31:232001-250000	A	CN2	.	.	DUP
chr_31	17117601	chr_31:17117601-17124800	A	CN0	.	.	DEL
chr_31	14201601	chr_31:14201601-14212000	A	CN0	.	.	DEL
chr_4	2096401	chr_4:2096401-2098400	A	CN0,CN2	.	.	DEL
chr_4	40835601	chr_4:40835601-40837600	A	CN2,CNH	.	.	DUP
chr_4	43706001	chr_4:43706001-43707600	A	CN0,CN2	.	.	DEL
chr_4	96220801	chr_4:96220801-96222800	A	CN0,CN2,CNH	.	.	DUP
chr_4	98555601	chr_4:98555601-98560800	A	CN0,CN2	.	.	DEL
chr_4	22060801	chr_4:22060801-22063200	A	CN0	.	.	DEL
chr_4	41119601	chr_4:41119601-41121200	A	CN0	.	.	DEL
chr_4	24788401	chr_4:24788401-24790400	A	CN0,CN2	.	.	DEL
chr_4	102152001	chr_4:102152001-102153600	A	CN2,CNH	.	.	DUP
chr_4	89279201	chr_4:89279201-89281200	A	CN2	.	.	DUP
chr_4	9268401	chr_4:9268401-9277200	A	CN0,CN2	.	.	DUP
chr_4	75394001	chr_4:75394001-75398000	A	CN0	.	.	DEL
chr_4	89172401	chr_4:89172401-89174400	A	CN0,CN2	.	.	DEL
chr_4	109164401	chr_4:109164401-109167600	A	CN2	.	.	DUP
chr_4	102252801	chr_4:102252801-102254800	A	CN2	.	.	DUP
chr_4	96957601	chr_4:96957601-96959600	A	CN0	.	.	DEL
chr_4	9718801	chr_4:9718801-9720800	A	CN0	.	.	DEL
chr_4	16884001	chr_4:16884001-16885600	A	CN0,CN2	.	.	DEL
chr_4	9198401	chr_4:9198401-9202800	A	CN0,CN2	.	.	DEL
chr_4	45432401	chr_4:45432401-45435200	A	CN0	.	.	DEL
chr_4	9370801	chr_4:9370801-9374000	A	CN0,CN2	.	.	DEL
chr_4	27914801	chr_4:27914801-27916800	A	CN0	.	.	DEL
chr_4	76773201	chr_4:76773201-76776400	A	CN0	.	.	DEL
chr_4	102195601	chr_4:102195601-102201600	A	CN0,CN2	.	.	DUP
chr_4	103330401	chr_4:103330401-103332400	A	CN2	.	.	DUP
chr_4	8970001	chr_4:8970001-8972800	A	CN0	.	.	DEL
chr_4	9288401	chr_4:9288401-9296000	A	CN2	.	.	DUP
chr_4	95732401	chr_4:95732401-95736400	A	CN0	.	.	DEL
chr_4	13086001	chr_4:13086001-13089200	A	CN0	.	.	DEL
chr_4	97004401	chr_4:97004401-97006800	A	CN0,CN2	.	.	DUP
chr_4	52540401	chr_4:52540401-52542000	A	CN0	.	.	DEL
chr_4	95728401	chr_4:95728401-95731200	A	CN0,CN2	.	.	DEL
chr_4	96960801	chr_4:96960801-96968800	A	CN2	.	.	DUP
chr_4	8966801	chr_4:8966801-8969600	A	CN0,CN2	.	.	DEL
chr_4	96163601	chr_4:96163601-96171600	A	CN2	.	.	DUP
chr_4	9310001	chr_4:9310001-9313200	A	CN0	.	.	DEL
chr_4	27652401	chr_4:27652401-27656800	A	CN0	.	.	DEL
chr_4	96995201	chr_4:96995201-96999200	A	CN2	.	.	DUP
chr_4	102205201	chr_4:102205201-102226000	A	CN0,CN2	.	.	DUP
chr_4	55842401	chr_4:55842401-55846400	A	CN0	.	.	DEL
chr_4	67191601	chr_4:67191601-67194800	A	CN0	.	.	DEL
chr_4	6675601	chr_4:6675601-6683200	A	CN2	.	.	DUP
chr_4	94255201	chr_4:94255201-94257600	A	CN0	.	.	DEL
chr_4	79690401	chr_4:79690401-79696800	A	CN0	.	.	DEL
chr_4	104916801	chr_4:104916801-104920000	A	CN0,CN2	.	.	DEL
chr_4	102240401	chr_4:102240401-102246800	A	CN0,CN2	.	.	DUP
chr_4	95793201	chr_4:95793201-95796400	A	CN0	.	.	DEL
chr_4	33537601	chr_4:33537601-33541600	A	CN0	.	.	DEL
chr_4	9314001	chr_4:9314001-9318400	A	CN0	.	.	DEL
chr_4	89415601	chr_4:89415601-89420400	A	CN0	.	.	DEL
chr_4	96987201	chr_4:96987201-96991200	A	CN2,CNH	.	.	DUP
chr_4	96682801	chr_4:96682801-96686800	A	CN0	.	.	DEL
chr_4	52456801	chr_4:52456801-52460000	A	CN0	.	.	DEL
chr_4	20830801	chr_4:20830801-20836800	A	CN0	.	.	DEL
chr_4	14416001	chr_4:14416001-14419200	A	CN0	.	.	DEL
chr_4	97054001	chr_4:97054001-97060000	A	CN2	.	.	DUP
chr_4	79682001	chr_4:79682001-79688400	A	CN0	.	.	DEL
chr_4	57159601	chr_4:57159601-57165600	A	CN0	.	.	DEL
chr_4	9221601	chr_4:9221601-9230800	A	CN0,CN2	.	.	DEL
chr_4	75214401	chr_4:75214401-75217200	A	CN0,CN2	.	.	DEL
chr_4	1454801	chr_4:1454801-1461200	A	CN0	.	.	DEL
chr_4	79894801	chr_4:79894801-79898000	A	CN0	.	.	DEL
chr_4	96098001	chr_4:96098001-96111600	A	CN0,CN2,CNH	.	.	DUP
chr_4	96944001	chr_4:96944001-96949600	A	CN2,CNH	.	.	DUP
chr_4	77884801	chr_4:77884801-77888800	A	CN0	.	.	DEL
chr_4	68592001	chr_4:68592001-68602000	A	CN0	.	.	DEL
chr_4	92172401	chr_4:92172401-92176000	A	CN0	.	.	DEL
chr_4	89239601	chr_4:89239601-89249200	A	CN0	.	.	DEL
chr_4	40920401	chr_4:40920401-40934800	A	CN0	.	.	DEL
chr_4	96140401	chr_4:96140401-96157200	A	CN2	.	.	DUP
chr_4	96663201	chr_4:96663201-96681600	A	CN0	.	.	DEL
chr_4	8978801	chr_4:8978801-8986000	A	CN0	.	.	DEL
chr_4	24773601	chr_4:24773601-24784400	A	CN0	.	.	DEL
chr_4	9320401	chr_4:9320401-9360000	A	CN0	.	.	DEL
chr_4	1353201	chr_4:1353201-1359600	A	CN0	.	.	DEL
chr_4	105818401	chr_4:105818401-105824800	A	CN0	.	.	DEL
chr_4	33122801	chr_4:33122801-33134400	A	CN0	.	.	DEL
chr_4	89425201	chr_4:89425201-89444800	A	CN2	.	.	DUP
chr_4	102070001	chr_4:102070001-102107600	A	CN2,CNH	.	.	DUP
chr_4	52582401	chr_4:52582401-52590800	A	CN0	.	.	DEL
chr_4	9093201	chr_4:9093201-9174400	A	CN0	.	.	DEL
chr_4	37530001	chr_4:37530001-37533200	A	CN0	.	.	DEL
chr_4	8995601	chr_4:8995601-9062000	A	CN0	.	.	DEL
chr_5	71854001	chr_5:71854001-71856400	A	CN0,CN2	.	.	DEL
chr_5	37531201	chr_5:37531201-37534000	A	CN2	.	.	DUP
chr_5	37293201	chr_5:37293201-37297600	A	CN2,CNH	.	.	DUP
chr_5	24588001	chr_5:24588001-24595200	A	CN0,CN2	.	.	DUP
chr_5	45688001	chr_5:45688001-45699200	A	CN2,CNH	.	.	DUP
chr_5	65067201	chr_5:65067201-65069600	A	CN0	.	.	DEL
chr_5	45716401	chr_5:45716401-45718000	A	CN2,CNH	.	.	DUP
chr_5	44439201	chr_5:44439201-44443600	A	CN2,CNH	.	.	DUP
chr_5	45814001	chr_5:45814001-45816400	A	CN0,CN2	.	.	DEL
chr_5	37311601	chr_5:37311601-37315600	A	CN0,CN2	.	.	DEL
chr_5	48637201	chr_5:48637201-48639200	A	CN0,CN2	.	.	DEL
chr_5	87655601	chr_5:87655601-87658400	A	CN0	.	.	DEL
chr_5	45738001	chr_5:45738001-45741200	A	CN2,CNH	.	.	DUP
chr_5	71821601	chr_5:71821601-71824400	A	CN0,CN2	.	.	DEL
chr_5	27606801	chr_5:27606801-27611200	A	CN2	.	.	DUP
chr_5	42879201	chr_5:42879201-42881600	A	CN2	.	.	DUP
chr_5	32715201	chr_5:32715201-32718400	A	CN0,CN2	.	.	DEL
chr_5	31631201	chr_5:31631201-31635200	A	CN0,CN2	.	.	DUP
chr_5	50109601	chr_5:50109601-50113200	A	CN2	.	.	DUP
chr_5	45720801	chr_5:45720801-45729200	A	CN0,CN2,CNH	.	.	DUP
chr_5	35838001	chr_5:35838001-35840000	A	CN0,CN2	.	.	DEL
chr_5	28432801	chr_5:28432801-28434400	A	CN2,CNH	.	.	DUP
chr_5	42852001	chr_5:42852001-42855200	A	CN2	.	.	DUP
chr_5	71815601	chr_5:71815601-71818400	A	CN0,CN2	.	.	DEL
chr_5	71844401	chr_5:71844401-71848400	A	CN0,CN2	.	.	DEL
chr_5	60599601	chr_5:60599601-60602400	A	CN0	.	.	DEL
chr_5	32433201	chr_5:32433201-32435200	A	CN2,CNH	.	.	DUP
chr_5	27668001	chr_5:27668001-27672400	A	CN2	.	.	DUP
chr_5	95255201	chr_5:95255201-95258400	A	CN0	.	.	DEL
chr_5	56822001	chr_5:56822001-56824400	A	CN0	.	.	DEL
chr_5	90515601	chr_5:90515601-90519600	A	CN0	.	.	DEL
chr_5	37895201	chr_5:37895201-37899200	A	CN0	.	.	DEL
chr_5	71667201	chr_5:71667201-71672800	A	CN0	.	.	DEL
chr_5	42856401	chr_5:42856401-42858400	A	CN2	.	.	DUP
chr_5	35606001	chr_5:35606001-35608800	A	CN2,CNH	.	.	DUP
chr_5	37528001	chr_5:37528001-37530800	A	CN2	.	.	DUP
chr_5	37818801	chr_5:37818801-37826800	A	CN0	.	.	DEL
chr_5	45804801	chr_5:45804801-45812400	A	CN0,CN2	.	.	DUP
chr_5	37854401	chr_5:37854401-37860000	A	CN0	.	.	DEL
chr_5	65827601	chr_5:65827601-65833600	A	CN0	.	.	DEL
chr_5	4163601	chr_5:4163601-4167200	A	CN0	.	.	DEL
chr_5	37788001	chr_5:37788001-37791600	A	CN0	.	.	DEL
chr_5	44445201	chr_5:44445201-44461200	A	CN2	.	.	DUP
chr_5	10369201	chr_5:10369201-10374000	A	CN0	.	.	DEL
chr_5	37886001	chr_5:37886001-37893200	A	CN0	.	.	DEL
chr_5	41525201	chr_5:41525201-41535200	A	CN2	.	.	DUP
chr_5	74030801	chr_5:74030801-74035200	A	CN0	.	.	DEL
chr_5	37805201	chr_5:37805201-37811600	A	CN0	.	.	DEL
chr_5	48542001	chr_5:48542001-48548400	A	CN0	.	.	DEL
chr_5	27642401	chr_5:27642401-27646800	A	CN0	.	.	DEL
chr_5	71836001	chr_5:71836001-71841200	A	CN0,CN2	.	.	DEL
chr_5	37794801	chr_5:37794801-37803200	A	CN0	.	.	DEL
chr_5	60614801	chr_5:60614801-60626000	A	CN0	.	.	DEL
chr_5	31636401	chr_5:31636401-31670000	A	CN2	.	.	DUP
chr_5	37864801	chr_5:37864801-37875200	A	CN0	.	.	DEL
chr_5	32922801	chr_5:32922801-32945600	A	CN0,CN2	.	.	DEL
chr_5	66775601	chr_5:66775601-66781200	A	CN2	.	.	DUP
chr_5	51496001	chr_5:51496001-51524000	A	CN2	.	.	DUP
chr_5	32010001	chr_5:32010001-32013200	A	CN0	.	.	DEL
chr_5	74124801	chr_5:74124801-74171200	A	CN0,CN2	.	.	DUP
chr_5	42867201	chr_5:42867201-42878400	A	CN2	.	.	DUP
chr_5	37920401	chr_5:37920401-37940400	A	CN0	.	.	DEL
chr_5	71673201	chr_5:71673201-71700800	A	CN0	.	.	DEL
chr_5	95914001	chr_5:95914001-95929600	A	CN0	.	.	DEL
chr_5	38205601	chr_5:38205601-38217200	A	CN0	.	.	DEL
chr_5	42056801	chr_5:42056801-42062400	A	CN2,CNH	.	.	DUP
chr_5	37829601	chr_5:37829601-37848800	A	CN0	.	.	DEL
chr_5	20828801	chr_5:20828801-20840800	A	CN0	.	.	DEL
chr_5	84970801	chr_5:84970801-84984000	A	CN2	.	.	DUP
chr_5	84984801	chr_5:84984801-85034400	A	CN2	.	.	DUP
chr_5	44394801	chr_5:44394801-44436400	A	CN0,CN2	.	.	DUP
chr_6	75586401	chr_6:75586401-75589200	A	CN0	.	.	DEL
chr_6	74047201	chr_6:74047201-74049200	A	CN0,CN2	.	.	DEL
chr_6	39504401	chr_6:39504401-39507200	A	CN2	.	.	DUP
chr_6	74127201	chr_6:74127201-74129600	A	CN0,CN2	.	.	DEL
chr_6	40512801	chr_6:40512801-40515200	A	CN0	.	.	DEL
chr_6	46019201	chr_6:46019201-46021200	A	CN0	.	.	DEL
chr_6	39379601	chr_6:39379601-39382800	A	CN2	.	.	DUP
chr_6	39675601	chr_6:39675601-39683600	A	CN2	.	.	DUP
chr_6	74317601	chr_6:74317601-74319200	A	CN0	.	.	DEL
chr_6	74485601	chr_6:74485601-74487600	A	CN0,CN2	.	.	DUP
chr_6	38237601	chr_6:38237601-38240000	A	CN0	.	.	DEL
chr_6	85378001	chr_6:85378001-85380800	A	CN0,CN2	.	.	DEL
chr_6	76694401	chr_6:76694401-76696400	A	CN0,CN2	.	.	DEL
chr_6	74530801	chr_6:74530801-74532400	A	CN0,CN2	.	.	DEL
chr_6	39582401	chr_6:39582401-39584400	A	CN0,CN2	.	.	DEL
chr_6	43564801	chr_6:43564801-43566400	A	CN2	.	.	DUP
chr_6	17788001	chr_6:17788001-17790400	A	CN0,CN2	.	.	DEL
chr_6	939201	chr_6:939201-942000	A	CN0,CN2	.	.	DEL
chr_6	39383201	chr_6:39383201-39386400	A	CN2	.	.	DUP
chr_6	48762801	chr_6:48762801-48768800	A	CN0,CN2	.	.	DEL
chr_6	18818401	chr_6:18818401-18820000	A	CN0	.	.	DEL
chr_6	39279601	chr_6:39279601-39285200	A	CN2,CNH	.	.	DUP
chr_6	39235601	chr_6:39235601-39237200	A	CN0,CN2	.	.	DUP
chr_6	74569201	chr_6:74569201-74571200	A	CN2	.	.	DUP
chr_6	16201201	chr_6:16201201-16203200	A	CN0	.	.	DEL
chr_6	39193201	chr_6:39193201-39199600	A	CN2	.	.	DUP
chr_6	39184001	chr_6:39184001-39186400	A	CN0	.	.	DEL
chr_6	56318801	chr_6:56318801-56322400	A	CN0	.	.	DEL
chr_6	31440801	chr_6:31440801-31444400	A	CN0	.	.	DEL
chr_6	74336801	chr_6:74336801-74339200	A	CN0	.	.	DEL
chr_6	74586401	chr_6:74586401-74588000	A	CN0,CN2	.	.	DEL
chr_6	84480801	chr_6:84480801-84483200	A	CN0	.	.	DEL
chr_6	74068801	chr_6:74068801-74072400	A	CN0	.	.	DEL
chr_6	74037201	chr_6:74037201-74039600	A	CN0	.	.	DEL
chr_6	74089601	chr_6:74089601-74092000	A	CN0	.	.	DEL
chr_6	77508801	chr_6:77508801-77512800	A	CN0	.	.	DEL
chr_6	74347201	chr_6:74347201-74350400	A	CN0	.	.	DEL
chr_6	46976801	chr_6:46976801-46980800	A	CN0	.	.	DEL
chr_6	76836001	chr_6:76836001-76838800	A	CN0	.	.	DEL
chr_6	25803601	chr_6:25803601-25815600	A	CN0	.	.	DEL
chr_6	40177601	chr_6:40177601-40179200	A	CN0	.	.	DEL
chr_6	21322401	chr_6:21322401-21329200	A	CN0	.	.	DEL
chr_6	70987601	chr_6:70987601-71000400	A	CN0,CN2	.	.	DUP
chr_6	61360401	chr_6:61360401-61364400	A	CN0	.	.	DEL
chr_6	77352001	chr_6:77352001-77358000	A	CN0	.	.	DEL
chr_6	61016401	chr_6:61016401-61024000	A	CN0	.	.	DEL
chr_6	41370801	chr_6:41370801-41376000	A	CN0	.	.	DEL
chr_6	37717601	chr_6:37717601-37723600	A	CN0	.	.	DEL
chr_6	70968401	chr_6:70968401-70986800	A	CN2	.	.	DUP
chr_6	38528401	chr_6:38528401-38532000	A	CN0	.	.	DEL
chr_6	46679201	chr_6:46679201-46685600	A	CN0	.	.	DEL
chr_6	40313201	chr_6:40313201-40320000	A	CN0	.	.	DEL
chr_6	40424401	chr_6:40424401-40442800	A	CN0	.	.	DEL
chr_6	74205201	chr_6:74205201-74220000	A	CN0	.	.	DEL
chr_6	36301601	chr_6:36301601-36306800	A	CN0	.	.	DEL
chr_6	39461201	chr_6:39461201-39500800	A	CN2	.	.	DUP
chr_6	73255601	chr_6:73255601-73257600	A	CN0	.	.	DEL
chr_6	38829201	chr_6:38829201-38861600	A	CN0	.	.	DEL
chr_6	39585201	chr_6:39585201-39639200	A	CN0	.	.	DEL
chr_6	40008001	chr_6:40008001-40015200	A	CN0	.	.	DEL
chr_6	73214001	chr_6:73214001-73255600	A	CN0	.	.	DEL
chr_6	74352401	chr_6:74352401-74419200	A	CN0	.	.	DEL
chr_6	73258001	chr_6:73258001-73751200	A	CN0	.	.	DEL
chr_7	61443201	chr_7:61443201-61447200	A	CN0,CN2	.	.	DEL
chr_7	49160801	chr_7:49160801-49163600	A	CN0,CN2	.	.	DEL
chr_7	53698001	chr_7:53698001-53699600	A	CN0,CN2	.	.	DEL
chr_7	12610401	chr_7:12610401-12613600	A	CN0	.	.	DEL
chr_7	88377201	chr_7:88377201-88379200	A	CN2	.	.	DUP
chr_7	48316801	chr_7:48316801-48322800	A	CN0	.	.	DEL
chr_7	54041201	chr_7:54041201-54051600	A	CN0,CN2,CNH	.	.	DUP
chr_7	34727201	chr_7:34727201-34729200	A	CN0,CN2	.	.	DEL
chr_7	97763601	chr_7:97763601-97765200	A	CN0	.	.	DEL
chr_7	48336401	chr_7:48336401-48338800	A	CN0	.	.	DEL
chr_7	31491201	chr_7:31491201-31495200	A	CN2	.	.	DUP
chr_7	48124001	chr_7:48124001-48127600	A	CN2	.	.	DUP
chr_7	53946401	chr_7:53946401-53953600	A	CN2	.	.	DUP
chr_7	54062801	chr_7:54062801-54093600	A	CN0,CN2	.	.	DEL
chr_7	49011201	chr_7:49011201-49018800	A	CN0,CN2	.	.	DUP
chr_7	9347201	chr_7:9347201-9349200	A	CN0	.	.	DEL
chr_7	76460001	chr_7:76460001-76462800	A	CN0,CN2	.	.	DEL
chr_7	76463601	chr_7:76463601-76467600	A	CN0,CN2	.	.	DEL
chr_7	48360401	chr_7:48360401-48364400	A	CN0	.	.	DEL
chr_7	75290401	chr_7:75290401-75292400	A	CN0	.	.	DEL
chr_7	31581601	chr_7:31581601-31586400	A	CN0	.	.	DEL
chr_7	77905201	chr_7:77905201-77912000	A	CN2,CNH	.	.	DUP
chr_7	30291201	chr_7:30291201-30294800	A	CN0	.	.	DEL
chr_7	53704401	chr_7:53704401-53792400	A	CN0,CN2	.	.	DEL
chr_7	92383201	chr_7:92383201-92388400	A	CN0,CN2	.	.	DEL
chr_7	88367201	chr_7:88367201-88374800	A	CN2	.	.	DUP
chr_7	53942801	chr_7:53942801-53946000	A	CN0	.	.	DEL
chr_7	92880801	chr_7:92880801-92882800	A	CN0,CN2	.	.	DEL
chr_7	79200401	chr_7:79200401-79207600	A	CN2,CNH	.	.	DUP
chr_7	45159601	chr_7:45159601-45167600	A	CN2	.	.	DUP
chr_7	18150801	chr_7:18150801-18154800	A	CN0	.	.	DEL
chr_7	39830401	chr_7:39830401-39833200	A	CN0	.	.	DEL
chr_7	48067601	chr_7:48067601-48069200	A	CN2	.	.	DUP
chr_7	79003601	chr_7:79003601-79005600	A	CN2	.	.	DUP
chr_7	54056801	chr_7:54056801-54059200	A	CN0,CN2	.	.	DEL
chr_7	99334801	chr_7:99334801-99337600	A	CN0	.	.	DEL
chr_7	71440401	chr_7:71440401-71444400	A	CN2	.	.	DUP
chr_7	35236001	chr_7:35236001-35243200	A	CN0,CN2	.	.	DEL
chr_7	93926401	chr_7:93926401-93929600	A	CN0,CN2	.	.	DEL
chr_7	54105201	chr_7:54105201-54109600	A	CN2,CNH	.	.	DUP
chr_7	48987601	chr_7:48987601-48997200	A	CN2	.	.	DUP
chr_7	73581201	chr_7:73581201-73586000	A	CN0	.	.	DEL
chr_7	34715201	chr_7:34715201-34718800	A	CN0	.	.	DEL
chr_7	55157201	chr_7:55157201-55163200	A	CN0	.	.	DEL
chr_7	48328001	chr_7:48328001-48333600	A	CN0	.	.	DEL
chr_7	49280801	chr_7:49280801-49286400	A	CN0	.	.	DEL
chr_7	49188401	chr_7:49188401-49200400	A	CN0	.	.	DEL
chr_7	37044401	chr_7:37044401-37050400	A	CN0	.	.	DEL
chr_7	9246001	chr_7:9246001-9249600	A	CN0	.	.	DEL
chr_7	54381601	chr_7:54381601-54388400	A	CN0	.	.	DEL
chr_7	49167201	chr_7:49167201-49174400	A	CN0,CN2	.	.	DEL
chr_7	48342801	chr_7:48342801-48355600	A	CN0	.	.	DEL
chr_7	74680401	chr_7:74680401-75109600	A	CN0	.	.	DEL
chr_7	31998801	chr_7:31998801-32003200	A	CN2	.	.	DUP
chr_7	92933601	chr_7:92933601-92941600	A	CN0	.	.	DEL
chr_7	49295201	chr_7:49295201-49304000	A	CN0	.	.	DEL
chr_7	35174801	chr_7:35174801-35184400	A	CN0	.	.	DEL
chr_7	88227201	chr_7:88227201-88240000	A	CN0	.	.	DEL
chr_7	66086401	chr_7:66086401-66090800	A	CN0	.	.	DEL
chr_7	91008001	chr_7:91008001-91012800	A	CN0	.	.	DEL
chr_7	73570401	chr_7:73570401-73580000	A	CN0	.	.	DEL
chr_7	54110801	chr_7:54110801-54130000	A	CN2	.	.	DUP
chr_7	89985201	chr_7:89985201-89990800	A	CN0	.	.	DEL
chr_7	53893601	chr_7:53893601-53902800	A	CN2	.	.	DUP
chr_7	31538801	chr_7:31538801-31546400	A	CN0	.	.	DEL
chr_7	45060401	chr_7:45060401-45124400	A	CN0,CN2	.	.	DUP
chr_7	53909201	chr_7:53909201-53942000	A	CN2	.	.	DUP
chr_7	49305601	chr_7:49305601-49326800	A	CN0	.	.	DEL
chr_7	53796801	chr_7:53796801-53802000	A	CN0	.	.	DEL
chr_7	52470401	chr_7:52470401-52476800	A	CN0	.	.	DEL
chr_7	79216401	chr_7:79216401-79236000	A	CN2	.	.	DUP
chr_7	73671201	chr_7:73671201-73683600	A	CN0	.	.	DEL
chr_7	54390401	chr_7:54390401-54400800	A	CN0	.	.	DEL
chr_7	10458801	chr_7:10458801-10466400	A	CN0	.	.	DEL
chr_7	53802801	chr_7:53802801-53806800	A	CN0	.	.	DEL
chr_7	53215201	chr_7:53215201-53316000	A	CN0,CN2	.	.	DEL
chr_7	76468001	chr_7:76468001-76790400	A	CN0	.	.	DEL
chr_7	32425601	chr_7:32425601-32461200	A	CN2	.	.	DUP
chr_7	76272001	chr_7:76272001-76460000	A	CN0	.	.	DEL
chr_8	3263201	chr_8:3263201-3265600	A	CN2,CNH	.	.	DUP
chr_8	32880801	chr_8:32880801-32882400	A	CN0,CN2	.	.	DEL
chr_8	4615601	chr_8:4615601-4632800	A	CN0,CN2	.	.	DEL
chr_8	3019601	chr_8:3019601-3021200	A	CN2	.	.	DUP
chr_8	3734401	chr_8:3734401-3736000	A	CN2,CNH	.	.	DUP
chr_8	5190801	chr_8:5190801-5193200	A	CN0	.	.	DEL
chr_8	5158401	chr_8:5158401-5160800	A	CN0	.	.	DEL
chr_8	5231201	chr_8:5231201-5233600	A	CN0	.	.	DEL
chr_8	88618801	chr_8:88618801-88620800	A	CN0	.	.	DEL
chr_8	4757201	chr_8:4757201-4772000	A	CN2	.	.	DUP
chr_8	13869601	chr_8:13869601-13882400	A	CN0	.	.	DEL
chr_8	3667201	chr_8:3667201-3668800	A	CN2,CNH	.	.	DUP
chr_8	3618001	chr_8:3618001-3623200	A	CN0,CN2	.	.	DUP
chr_8	31397601	chr_8:31397601-31401200	A	CN2	.	.	DUP
chr_8	5166001	chr_8:5166001-5168800	A	CN0,CN2	.	.	DEL
chr_8	5238801	chr_8:5238801-5243200	A	CN0,CN2	.	.	DEL
chr_8	3235201	chr_8:3235201-3239200	A	CN0,CN2	.	.	DUP
chr_8	12019201	chr_8:12019201-12020800	A	CN0,CN2,CNH	.	.	DUP
chr_8	52504801	chr_8:52504801-52507200	A	CN0	.	.	DEL
chr_8	13844801	chr_8:13844801-13860400	A	CN0,CN2	.	.	DEL
chr_8	30203201	chr_8:30203201-30204800	A	CN2	.	.	DUP
chr_8	20556001	chr_8:20556001-20560000	A	CN0,CN2	.	.	DEL
chr_8	3031601	chr_8:3031601-3092800	A	CN0,CN2	.	.	DUP
chr_8	5178401	chr_8:5178401-5180800	A	CN0,CN2	.	.	DEL
chr_8	34689201	chr_8:34689201-34693200	A	CN0,CN2	.	.	DEL
chr_8	31508001	chr_8:31508001-31515200	A	CN2,CNH	.	.	DUP
chr_8	5323201	chr_8:5323201-5325600	A	CN0	.	.	DEL
chr_8	31270401	chr_8:31270401-31282400	A	CN2,CNH	.	.	DUP
chr_8	22898801	chr_8:22898801-22901600	A	CN0,CN2	.	.	DEL
chr_8	3341201	chr_8:3341201-3343200	A	CN2	.	.	DUP
chr_8	13883601	chr_8:13883601-13885600	A	CN0	.	.	DEL
chr_8	83556001	chr_8:83556001-83558800	A	CN0	.	.	DEL
chr_8	84137201	chr_8:84137201-84140400	A	CN2	.	.	DUP
chr_8	2924401	chr_8:2924401-2927200	A	CN0	.	.	DEL
chr_8	5254801	chr_8:5254801-5257200	A	CN0	.	.	DEL
chr_8	3609201	chr_8:3609201-3611200	A	CN2,CNH	.	.	DUP
chr_8	5637601	chr_8:5637601-5641200	A	CN2	.	.	DUP
chr_8	84945201	chr_8:84945201-84948400	A	CN0	.	.	DEL
chr_8	21397601	chr_8:21397601-21402000	A	CN0,CN2	.	.	DUP
chr_8	4682401	chr_8:4682401-4697200	A	CN0,CN2	.	.	DUP
chr_8	31801601	chr_8:31801601-31817200	A	CN0,CNH	.	.	DEL
chr_8	31817601	chr_8:31817601-31820000	A	CN0,CN2	.	.	DEL
chr_8	4450801	chr_8:4450801-4461600	A	CN2	.	.	DUP
chr_8	3132401	chr_8:3132401-3143200	A	CN2,CNH	.	.	DUP
chr_8	13965201	chr_8:13965201-13967200	A	CN2,CNH	.	.	DUP
chr_8	5149601	chr_8:5149601-5151200	A	CN0	.	.	DEL
chr_8	82952801	chr_8:82952801-82954800	A	CN0	.	.	DEL
chr_8	73918001	chr_8:73918001-73920800	A	CN0	.	.	DEL
chr_8	5250801	chr_8:5250801-5252800	A	CN0	.	.	DEL
chr_8	35166001	chr_8:35166001-35169200	A	CN0	.	.	DEL
chr_8	5219601	chr_8:5219601-5225200	A	CN0	.	.	DEL
chr_8	33084401	chr_8:33084401-33089600	A	CN0	.	.	DEL
chr_8	3682401	chr_8:3682401-3687600	A	CN0,CN2	.	.	DEL
chr_8	88017601	chr_8:88017601-88020400	A	CN0	.	.	DEL
chr_8	69969201	chr_8:69969201-69974800	A	CN2,CNH	.	.	DUP
chr_8	84118001	chr_8:84118001-84126000	A	CN2,CNH	.	.	DUP
chr_8	25649201	chr_8:25649201-25652400	A	CN0	.	.	DEL
chr_8	31515601	chr_8:31515601-31531200	A	CN2	.	.	DUP
chr_8	84129601	chr_8:84129601-84136800	A	CN2	.	.	DUP
chr_8	5701201	chr_8:5701201-5741200	A	CN0,CN2	.	.	DUP
chr_8	81687601	chr_8:81687601-81690000	A	CN0	.	.	DEL
chr_8	4135601	chr_8:4135601-4138000	A	CN0	.	.	DEL
chr_8	41680401	chr_8:41680401-41683600	A	CN0	.	.	DEL
chr_8	31756001	chr_8:31756001-31769600	A	CN0,CN2	.	.	DEL
chr_8	1373201	chr_8:1373201-1379600	A	CN0	.	.	DEL
chr_8	69060401	chr_8:69060401-69062800	A	CN0	.	.	DEL
chr_8	74122801	chr_8:74122801-74126800	A	CN0	.	.	DEL
chr_8	31856801	chr_8:31856801-31867600	A	CN0,CN2,CNH	.	.	DUP
chr_8	5691201	chr_8:5691201-5700800	A	CN0,CN2	.	.	DUP
chr_8	14015601	chr_8:14015601-14042800	A	CN0,CN2	.	.	DUP
chr_8	5170001	chr_8:5170001-5172400	A	CN0	.	.	DEL
chr_8	1364401	chr_8:1364401-1370400	A	CN0	.	.	DEL
chr_8	41684401	chr_8:41684401-41686800	A	CN0	.	.	DEL
chr_8	4420801	chr_8:4420801-4423600	A	CN2	.	.	DUP
chr_8	89609201	chr_8:89609201-89612400	A	CN0	.	.	DEL
chr_8	5448801	chr_8:5448801-5459200	A	CN2	.	.	DUP
chr_8	42325601	chr_8:42325601-42334000	A	CN0	.	.	DEL
chr_8	31321201	chr_8:31321201-31329600	A	CN2,CNH	.	.	DUP
chr_8	5208801	chr_8:5208801-5214000	A	CN0	.	.	DEL
chr_8	13860801	chr_8:13860801-13868400	A	CN0	.	.	DEL
chr_8	4487601	chr_8:4487601-4493600	A	CN2	.	.	DUP
chr_8	31796401	chr_8:31796401-31802000	A	CN0	.	.	DEL
chr_8	26430001	chr_8:26430001-26438400	A	CN0	.	.	DEL
chr_8	31448801	chr_8:31448801-31473600	A	CN2,CNH	.	.	DUP
chr_8	4571601	chr_8:4571601-4586400	A	CN2	.	.	DUP
chr_8	4445201	chr_8:4445201-4449600	A	CN2	.	.	DUP
chr_8	6764001	chr_8:6764001-6770000	A	CN0	.	.	DEL
chr_8	5604801	chr_8:5604801-5610400	A	CN2	.	.	DUP
chr_8	52274801	chr_8:52274801-52283600	A	CN0	.	.	DEL
chr_8	31725201	chr_8:31725201-31733200	A	CN0,CN2	.	.	DEL
chr_8	52606001	chr_8:52606001-52612400	A	CN0	.	.	DEL
chr_8	43733601	chr_8:43733601-43739600	A	CN0	.	.	DEL
chr_8	4497601	chr_8:4497601-4557600	A	CN2,CNH	.	.	DUP
chr_8	61676801	chr_8:61676801-61681600	A	CN2,CNH	.	.	DUP
chr_8	31688001	chr_8:31688001-31694400	A	CN2,CNH	.	.	DUP
chr_8	81632401	chr_8:81632401-81666000	A	CN2,CNH	.	.	DUP
chr_8	81443201	chr_8:81443201-81444800	A	CN0	.	.	DEL
chr_8	5259601	chr_8:5259601-5289600	A	CN0	.	.	DEL
chr_8	31492001	chr_8:31492001-31496400	A	CNH	.	.	DUP
chr_8	31641201	chr_8:31641201-31669600	A	CN2	.	.	DUP
chr_8	5289601	chr_8:5289601-5320400	A	CN0	.	.	DEL
chr_9	29416801	chr_9:29416801-29418800	A	CN0,CN2	.	.	DUP
chr_9	82734401	chr_9:82734401-82736400	A	CN2	.	.	DUP
chr_9	82714801	chr_9:82714801-82720400	A	CN2	.	.	DUP
chr_9	36459601	chr_9:36459601-36470400	A	CN0,CN2,CNH	.	.	DUP
chr_9	33944001	chr_9:33944001-33947600	A	CN0	.	.	DEL
chr_9	56472401	chr_9:56472401-56474400	A	CN0,CN2	.	.	DUP
chr_9	36846401	chr_9:36846401-36859600	A	CN2,CNH	.	.	DUP
chr_9	40813201	chr_9:40813201-40815200	A	CN0,CN2	.	.	DUP
chr_9	31672001	chr_9:31672001-31674800	A	CN0	.	.	DEL
chr_9	55740801	chr_9:55740801-55745200	A	CN0	.	.	DEL
chr_9	4223201	chr_9:4223201-4226400	A	CN0,CN2	.	.	DEL
chr_9	72068801	chr_9:72068801-72070800	A	CN0,CN2	.	.	DEL
chr_9	82962001	chr_9:82962001-82965600	A	CN0	.	.	DEL
chr_9	57299201	chr_9:57299201-57301200	A	CN2	.	.	DUP
chr_9	82886801	chr_9:82886801-82891600	A	CN0,CN2	.	.	DUP
chr_9	21348401	chr_9:21348401-21351600	A	CN0	.	.	DEL
chr_9	82731601	chr_9:82731601-82734000	A	CN2	.	.	DUP
chr_9	59592001	chr_9:59592001-59596400	A	CN0,CN2	.	.	DEL
chr_9	57303601	chr_9:57303601-57306800	A	CN0,CN2	.	.	DUP
chr_9	54376001	chr_9:54376001-54379200	A	CN0	.	.	DEL
chr_9	82741601	chr_9:82741601-82744800	A	CN2	.	.	DUP
chr_9	13242401	chr_9:13242401-13245600	A	CN0	.	.	DEL
chr_9	40008401	chr_9:40008401-40012800	A	CN2	.	.	DUP
chr_9	21950001	chr_9:21950001-21951600	A	CN0	.	.	DEL
chr_9	1048801	chr_9:1048801-1053200	A	CN0	.	.	DEL
chr_9	10015201	chr_9:10015201-10018000	A	CN0	.	.	DEL
chr_9	3450001	chr_9:3450001-3452400	A	CN0	.	.	DEL
chr_9	35287601	chr_9:35287601-35300800	A	CN2,CNH	.	.	DUP
chr_9	54578801	chr_9:54578801-54581600	A	CN0	.	.	DEL
chr_9	72116801	chr_9:72116801-72126000	A	CN0	.	.	DEL
chr_9	25648001	chr_9:25648001-25650800	A	CN0	.	.	DEL
chr_9	61264001	chr_9:61264001-61266800	A	CN0	.	.	DEL
chr_9	21359201	chr_9:21359201-21362400	A	CN0	.	.	DEL
chr_9	72094001	chr_9:72094001-72098000	A	CN0	.	.	DEL
chr_9	48018001	chr_9:48018001-48022000	A	CN0	.	.	DEL
chr_9	29470001	chr_9:29470001-29474000	A	CN0	.	.	DEL
chr_9	82895601	chr_9:82895601-82902000	A	CN0,CN2	.	.	DUP
chr_9	29981601	chr_9:29981601-29989600	A	CN0	.	.	DEL
chr_9	3453201	chr_9:3453201-3458800	A	CN0	.	.	DEL
chr_9	6496001	chr_9:6496001-6498400	A	CN0	.	.	DEL
chr_9	72084401	chr_9:72084401-72090000	A	CN0	.	.	DEL
chr_9	82708401	chr_9:82708401-82713200	A	CN2	.	.	DUP
chr_9	11224801	chr_9:11224801-11230000	A	CN0	.	.	DEL
chr_9	59141601	chr_9:59141601-59148000	A	CN0	.	.	DEL
chr_9	39274001	chr_9:39274001-39278000	A	CN0	.	.	DEL
chr_9	57096401	chr_9:57096401-57098800	A	CN0	.	.	DEL
chr_9	57535201	chr_9:57535201-57538800	A	CN0	.	.	DEL
chr_9	49876001	chr_9:49876001-49880000	A	CN0,CN2	.	.	DEL
chr_9	414801	chr_9:414801-449600	A	CN0	.	.	DEL
chr_9	3090801	chr_9:3090801-3101200	A	CN0	.	.	DEL
chr_9	72105601	chr_9:72105601-72111600	A	CN0	.	.	DEL
chr_9	31764801	chr_9:31764801-31771200	A	CN2,CNH	.	.	DUP
chr_9	43003601	chr_9:43003601-43009200	A	CN2,CNH	.	.	DUP
chr_9	41802401	chr_9:41802401-41873200	A	CNH	.	.	DUP

## Sheet: CNVRS of DB breed (10 samples)
CNVRS of DB breed (10 samples)
SVTYPE	POS	ID	REF	ALT	QUAL	FILTER	SVTYPE
chr_12	27570001	chr_12:27570001-27573200	A	CN0,CN2	.	.	DEL
chr_4	2096401	chr_4:2096401-2098400	A	CN0,CN2	.	.	DEL
chr_21	10381201	chr_21:10381201-10383200	A	CN0,CN2	.	.	DEL
chr_10	16650001	chr_10:16650001-16653200	A	CN0,CN2	.	.	DUP
chr_8	84137201	chr_8:84137201-84139600	A	CN2	.	.	DUP
chr_22	24162401	chr_22:24162401-24164400	A	CN2	.	.	DUP
chr_6	75586401	chr_6:75586401-75589200	A	CN0	.	.	DEL
chr_6	48041201	chr_6:48041201-48043200	A	CN0,CN2	.	.	DEL
chr_22	38650001	chr_22:38650001-38652000	A	CN0,CN2	.	.	DEL
chr_23	40100401	chr_23:40100401-40102400	A	CN2	.	.	DUP
chr_11	55282801	chr_11:55282801-55286000	A	CN0	.	.	DEL
chr_20	546801	chr_20:546801-548400	A	CN2	.	.	DUP
chr_13	8406801	chr_13:8406801-8408800	A	CN0,CN2	.	.	DUP
chr_4	103570001	chr_4:103570001-103571600	A	CN0,CN2	.	.	DUP
chr_8	32880801	chr_8:32880801-32882400	A	CN0,CN2	.	.	DEL
chr_27	934001	chr_27:934001-936000	A	CN2,CNH	.	.	DUP
chr_9	29416801	chr_9:29416801-29418800	A	CN0,CN2	.	.	DUP
chr_5	90515601	chr_5:90515601-90517600	A	CN0	.	.	DEL
chr_11	49479201	chr_11:49479201-49480800	A	CN0	.	.	DEL
chr_18	10018401	chr_18:10018401-10020400	A	CN0,CN2,CNH	.	.	DUP
chr_27	6655201	chr_27:6655201-6658000	A	CN2,CNH	.	.	DUP
chr_15	17176801	chr_15:17176801-17178400	A	CN0	.	.	DEL
chr_3	45254401	chr_3:45254401-45256800	A	CN0,CN2	.	.	DEL
chr_7	4924801	chr_7:4924801-4928400	A	CN0,CN2	.	.	DEL
chr_14	35572401	chr_14:35572401-35574000	A	CN0,CN2	.	.	DEL
chr_12	12449601	chr_12:12449601-12451600	A	CN2,CNH	.	.	DUP
chr_12	19979601	chr_12:19979601-19981200	A	CN0,CN2	.	.	DUP
chr_10	13177601	chr_10:13177601-13180800	A	CN0,CN2	.	.	DEL
chr_18	9709201	chr_18:9709201-9714000	A	CN0,CN2	.	.	DUP
chr_20	30693201	chr_20:30693201-30695200	A	CN0	.	.	DEL
chr_6	58211201	chr_6:58211201-58212800	A	CN0,CN2	.	.	DEL
chr_6	39504401	chr_6:39504401-39507200	A	CN2	.	.	DUP
chr_23	7144801	chr_23:7144801-7149600	A	CN2	.	.	DUP
chr_19	11205601	chr_19:11205601-11207600	A	CN2,CNH	.	.	DUP
chr_20	61976001	chr_20:61976001-61978000	A	CN2	.	.	DUP
chr_3	239601	chr_3:239601-242400	A	CN0,CN2	.	.	DEL
chr_23	80401	chr_23:80401-124800	A	CN2,CNH	.	.	DUP
chr_18	76320801	chr_18:76320801-76322400	A	CN0,CN2	.	.	DUP
chr_4	40835601	chr_4:40835601-40837600	A	CN2,CNH	.	.	DUP
chr_12	34607601	chr_12:34607601-34609200	A	CN2	.	.	DUP
chr_5	37293201	chr_5:37293201-37297600	A	CN2,CNH	.	.	DUP
chr_18	9865201	chr_18:9865201-9866800	A	CN0,CN2	.	.	DUP
chr_18	10001201	chr_18:10001201-10003200	A	CN0,CN2	.	.	DEL
chr_14	92845601	chr_14:92845601-92848800	A	CN2	.	.	DUP
chr_26	21884001	chr_26:21884001-21886400	A	CN0,CN2	.	.	DEL
chr_3	75173601	chr_3:75173601-75176400	A	CN0,CN2	.	.	DEL
chr_8	31862801	chr_8:31862801-31864800	A	CN0,CN2	.	.	DEL
chr_8	31211201	chr_8:31211201-31214400	A	CN0,CN2	.	.	DUP
chr_4	33122801	chr_4:33122801-33124800	A	CN0,CN2	.	.	DEL
chr_14	92378801	chr_14:92378801-92380400	A	CN0,CN2	.	.	DUP
chr_6	39454801	chr_6:39454801-39456800	A	CN2	.	.	DUP
chr_19	54801	chr_19:54801-57200	A	CN2,CNH	.	.	DUP
chr_9	82734401	chr_9:82734401-82736400	A	CN2	.	.	DUP
chr_19	39796801	chr_19:39796801-39798800	A	CN0	.	.	DEL
chr_20	33367601	chr_20:33367601-33369600	A	CN0,CN2	.	.	DEL
chr_10	12527601	chr_10:12527601-12532400	A	CN0,CN2,CNH	.	.	DUP
chr_6	74270401	chr_6:74270401-74272400	A	CN0,CN2	.	.	DEL
chr_4	52543601	chr_4:52543601-52545200	A	CN0,CN2	.	.	DUP
chr_5	45688001	chr_5:45688001-45699200	A	CN2,CNH	.	.	DUP
chr_15	24281601	chr_15:24281601-24284800	A	CN2,CNH	.	.	DUP
chr_20	32856401	chr_20:32856401-32858000	A	CN0,CN2	.	.	DUP
chr_10	13096401	chr_10:13096401-13103600	A	CN2,CNH	.	.	DUP
chr_5	45794401	chr_5:45794401-45799600	A	CN0,CN2	.	.	DUP
chr_17	7469601	chr_17:7469601-7475200	A	CN0,CN2	.	.	DEL
chr_14	7076401	chr_14:7076401-7078800	A	CN0	.	.	DEL
chr_11	41677601	chr_11:41677601-41681200	A	CN0,CN2	.	.	DUP
chr_15	3494001	chr_15:3494001-3498800	A	CN0,CN2	.	.	DEL
chr_15	17128401	chr_15:17128401-17130000	A	CN0,CN2	.	.	DEL
chr_18	10054801	chr_18:10054801-10059200	A	CN0,CN2	.	.	DEL
chr_30	25006001	chr_30:25006001-25009200	A	CN0	.	.	DEL
chr_13	27932401	chr_13:27932401-27934000	A	CN2	.	.	DUP
chr_27	1114401	chr_27:1114401-1116800	A	CN2	.	.	DUP
chr_1	160178401	chr_1:160178401-160180400	A	CN0	.	.	DEL
chr_18	24929201	chr_18:24929201-24931200	A	CN0,CN2	.	.	DEL
chr_2	96409201	chr_2:96409201-96410800	A	CN0,CN2	.	.	DEL
chr_23	7398401	chr_23:7398401-7401200	A	CN0,CN2	.	.	DUP
chr_7	49316801	chr_7:49316801-49326400	A	CN0,CN2	.	.	DEL
chr_14	46814801	chr_14:46814801-46816400	A	CN0,CN2	.	.	DEL
chr_4	96220801	chr_4:96220801-96222800	A	CN0,CN2,CNH	.	.	DUP
chr_2	94697601	chr_2:94697601-94699200	A	CN0,CN2	.	.	DEL
chr_28	80001	chr_28:80001-81600	A	CN2,CNH	.	.	DUP
chr_23	10026001	chr_23:10026001-10028800	A	CN2	.	.	DUP
chr_15	84699601	chr_15:84699601-84701600	A	CN0,CN2	.	.	DEL
chr_8	3060001	chr_8:3060001-3092800	A	CN0,CN2	.	.	DUP
chr_10	13127201	chr_10:13127201-13128800	A	CN0,CN2	.	.	DUP
chr_19	2761201	chr_19:2761201-2766000	A	CN0,CN2	.	.	DUP
chr_10	12480001	chr_10:12480001-12506400	A	CN0,CN2	.	.	DUP
chr_17	39358401	chr_17:39358401-39361600	A	CN0,CN2	.	.	DEL
chr_25	218001	chr_25:218001-220400	A	CN0,CN2	.	.	DEL
chr_21	24974001	chr_21:24974001-24980800	A	CN0,CN2,CNH	.	.	DUP
chr_13	22831201	chr_13:22831201-22833200	A	CN0,CN2	.	.	DEL
chr_20	32950401	chr_20:32950401-32964000	A	CN0,CN2	.	.	DUP
chr_2	13960801	chr_2:13960801-13962800	A	CN2	.	.	DUP
chr_19	36559601	chr_19:36559601-36562400	A	CN2,CNH	.	.	DUP
chr_5	44439201	chr_5:44439201-44443600	A	CN2,CNH	.	.	DUP
chr_17	18254001	chr_17:18254001-18256400	A	CN0,CN2	.	.	DUP
chr_11	21540801	chr_11:21540801-21546000	A	CN0	.	.	DEL
chr_15	14216801	chr_15:14216801-14219200	A	CN0,CN2	.	.	DEL
chr_1	42809201	chr_1:42809201-42811200	A	CN0	.	.	DEL
chr_8	3734401	chr_8:3734401-3736000	A	CN2,CNH	.	.	DUP
chr_10	28824401	chr_10:28824401-28829600	A	CN0,CN2	.	.	DUP
chr_15	13744001	chr_15:13744001-13823600	A	CN0	.	.	DEL
chr_4	102252801	chr_4:102252801-102254400	A	CN2	.	.	DUP
chr_15	11668401	chr_15:11668401-11671200	A	CN0,CN2	.	.	DUP
chr_20	51039601	chr_20:51039601-51042800	A	CN0,CN2	.	.	DEL
chr_15	801	chr_15:801-6800	A	CN2,CNH	.	.	DUP
chr_12	16497601	chr_12:16497601-16499200	A	CN2	.	.	DUP
chr_4	79858401	chr_4:79858401-79864400	A	CN0,CN2	.	.	DUP
chr_31	17120801	chr_31:17120801-17123600	A	CN0,CN2	.	.	DEL
chr_10	12436401	chr_10:12436401-12440800	A	CN0	.	.	DEL
chr_28	7634001	chr_28:7634001-7636000	A	CN2	.	.	DUP
chr_31	19034401	chr_31:19034401-19038400	A	CN0,CN2	.	.	DEL
chr_15	46831601	chr_15:46831601-46834800	A	CN0	.	.	DEL
chr_12	4171201	chr_12:4171201-4173200	A	CN0,CN2	.	.	DEL
chr_6	24369601	chr_6:24369601-24373200	A	CN0,CN2	.	.	DEL
chr_20	32886001	chr_20:32886001-32888800	A	CN0,CN2	.	.	DUP
chr_7	10186801	chr_7:10186801-10188400	A	CN0	.	.	DEL
chr_22	2200001	chr_22:2200001-2201600	A	CN2	.	.	DUP
chr_7	54040801	chr_7:54040801-54051600	A	CN0,CN2,CNH	.	.	DUP
chr_21	43868801	chr_21:43868801-43877600	A	CN0,CN2	.	.	DUP
chr_29	1418801	chr_29:1418801-1422000	A	CN0,CN2	.	.	DEL
chr_2	83617601	chr_2:83617601-83619600	A	CN0,CN2	.	.	DUP
chr_27	5546801	chr_27:5546801-5548800	A	CN2,CNH	.	.	DUP
chr_22	24573601	chr_22:24573601-24576800	A	CN2	.	.	DUP
chr_14	51678801	chr_14:51678801-51681600	A	CN2	.	.	DUP
chr_13	13365601	chr_13:13365601-13367600	A	CN0,CN2	.	.	DUP
chr_3	67934401	chr_3:67934401-67936400	A	CN0,CN2	.	.	DEL
chr_10	13155201	chr_10:13155201-13157200	A	CN0	.	.	DEL
chr_4	22060801	chr_4:22060801-22063200	A	CN0	.	.	DEL
chr_20	5513201	chr_20:5513201-5516000	A	CN0,CN2	.	.	DEL
chr_4	96957601	chr_4:96957601-96959600	A	CN0	.	.	DEL
chr_25	30945201	chr_25:30945201-30947200	A	CN0,CN2	.	.	DEL
chr_1	133363201	chr_1:133363201-133365200	A	CN0,CN2	.	.	DEL
chr_26	32604801	chr_26:32604801-32632400	A	CN0,CN2	.	.	DUP
chr_3	111896001	chr_3:111896001-111898800	A	CN0,CN2	.	.	DEL
chr_2	92630801	chr_2:92630801-92632800	A	CN0,CN2,CNH	.	.	DEL
chr_30	28488001	chr_30:28488001-28490000	A	CN2,CNH	.	.	DUP
chr_4	96671201	chr_4:96671201-96673200	A	CN0	.	.	DEL
chr_20	32560801	chr_20:32560801-32566000	A	CN0,CN2	.	.	DUP
chr_20	28702801	chr_20:28702801-28704800	A	CN0,CN2	.	.	DUP
chr_22	36802401	chr_22:36802401-36806800	A	CN2	.	.	DUP
chr_25	39428801	chr_25:39428801-39430800	A	CN0,CN2	.	.	DUP
chr_27	34492001	chr_27:34492001-34497200	A	CN0	.	.	DEL
chr_9	59592001	chr_9:59592001-59594400	A	CN0	.	.	DEL
chr_8	5231201	chr_8:5231201-5233600	A	CN0	.	.	DEL
chr_21	2001201	chr_21:2001201-2004000	A	CN2	.	.	DUP
chr_12	33499601	chr_12:33499601-33505200	A	CN0,CN2	.	.	DUP
chr_10	55249201	chr_10:55249201-55250800	A	CN0	.	.	DEL
chr_25	26758401	chr_25:26758401-26760800	A	CN0,CN2	.	.	DEL
chr_24	20843601	chr_24:20843601-20850000	A	CN0,CN2	.	.	DUP
chr_1	97494801	chr_1:97494801-97497200	A	CN0,CN2	.	.	DEL
chr_5	87195201	chr_5:87195201-87198000	A	CN0,CN2	.	.	DEL
chr_8	4757201	chr_8:4757201-4772000	A	CN2	.	.	DUP
chr_12	16900801	chr_12:16900801-16904000	A	CN2,CNH	.	.	DUP
chr_23	6780401	chr_23:6780401-6788000	A	CN0,CN2	.	.	DUP
chr_8	3667201	chr_8:3667201-3668800	A	CN2,CNH	.	.	DUP
chr_1	179197601	chr_1:179197601-179201200	A	CN2	.	.	DUP
chr_14	88255201	chr_14:88255201-88257200	A	CN0	.	.	DEL
chr_20	32658401	chr_20:32658401-32662400	A	CN0,CN2	.	.	DEL
chr_9	36459601	chr_9:36459601-36470400	A	CN0,CN2,CNH	.	.	DUP
chr_13	13144801	chr_13:13144801-13146400	A	CN0,CN2	.	.	DUP
chr_10	21557201	chr_10:21557201-21559200	A	CN0,CN2	.	.	DEL
chr_21	41313601	chr_21:41313601-41315600	A	CN0	.	.	DEL
chr_20	32890401	chr_20:32890401-32892000	A	CN0,CN2	.	.	DUP
chr_28	27952801	chr_28:27952801-27955600	A	CN0	.	.	DEL
chr_1	97154001	chr_1:97154001-97158400	A	CN0,CN2	.	.	DEL
chr_10	15035601	chr_10:15035601-15038000	A	CN0,CN2	.	.	DEL
chr_15	65667601	chr_15:65667601-65670000	A	CN2	.	.	DUP
chr_31	12958401	chr_31:12958401-12960400	A	CN0,CN2	.	.	DUP
chr_18	12985201	chr_18:12985201-12992800	A	CN2,CNH	.	.	DUP
chr_18	36223201	chr_18:36223201-36224800	A	CN0,CN2	.	.	DEL
chr_7	62922001	chr_7:62922001-62924000	A	CN2	.	.	DUP
chr_5	52421601	chr_5:52421601-52423600	A	CN0	.	.	DEL
chr_18	9896001	chr_18:9896001-9899200	A	CN0,CN2	.	.	DEL
chr_10	28679201	chr_10:28679201-28683600	A	CN0,CN2	.	.	DEL
chr_14	67423201	chr_14:67423201-67426000	A	CN0	.	.	DEL
chr_8	5026401	chr_8:5026401-5028800	A	CN0,CN2	.	.	DUP
chr_4	102167601	chr_4:102167601-102172800	A	CN0,CN2	.	.	DEL
chr_2	107563601	chr_2:107563601-107566000	A	CN2	.	.	DUP
chr_4	52600801	chr_4:52600801-52604800	A	CN0	.	.	DEL
chr_18	47423201	chr_18:47423201-47426000	A	CN0	.	.	DEL
chr_8	5323201	chr_8:5323201-5325600	A	CN0	.	.	DEL
chr_8	31804001	chr_8:31804001-31818000	A	CN0,CNH	.	.	DEL
chr_12	16283601	chr_12:16283601-16285200	A	CN2,CNH	.	.	DUP
chr_29	20415201	chr_29:20415201-20417200	A	CN0,CN2	.	.	DUP
chr_25	17981601	chr_25:17981601-17983200	A	CN2,CNH	.	.	DUP
chr_7	48342801	chr_7:48342801-48345600	A	CN0,CN2	.	.	DUP
chr_7	49160801	chr_7:49160801-49163600	A	CN0,CN2	.	.	DEL
chr_25	31449601	chr_25:31449601-31452000	A	CN0,CN2	.	.	DUP
chr_7	53946401	chr_7:53946401-53953200	A	CN2	.	.	DUP
chr_27	6625201	chr_27:6625201-6626800	A	CN0,CN2	.	.	DUP
chr_19	9203601	chr_19:9203601-9208000	A	CN0	.	.	DEL
chr_11	41806001	chr_11:41806001-41811600	A	CN2	.	.	DUP
chr_22	6495601	chr_22:6495601-6498000	A	CN0,CN2	.	.	DEL
chr_6	39379201	chr_6:39379201-39382800	A	CN2	.	.	DUP
chr_15	70001	chr_15:70001-71600	A	CN0,CN2	.	.	DEL
chr_8	5386801	chr_8:5386801-5388400	A	CN2,CNH	.	.	DUP
chr_15	3626401	chr_15:3626401-3628800	A	CN0,CN2	.	.	DEL
chr_5	48637201	chr_5:48637201-48639200	A	CN0,CN2	.	.	DEL
chr_18	30501201	chr_18:30501201-30503600	A	CN0,CN2	.	.	DEL
chr_29	1405201	chr_29:1405201-1407200	A	CN0,CN2	.	.	DUP
chr_12	20056001	chr_12:20056001-20058400	A	CN0	.	.	DEL
chr_27	34356401	chr_27:34356401-34358000	A	CN0,CN2,CNH	.	.	DUP
chr_12	2588401	chr_12:2588401-2591600	A	CN2,CNH	.	.	DUP
chr_4	102152001	chr_4:102152001-102153600	A	CN2,CNH	.	.	DUP
chr_21	59201	chr_21:59201-60800	A	CN2,CNH	.	.	DUP
chr_1	39149201	chr_1:39149201-39150800	A	CN0,CN2	.	.	DUP
chr_12	24618401	chr_12:24618401-24620000	A	CN0,CN2	.	.	DEL
chr_8	3263201	chr_8:3263201-3265600	A	CN2,CNH	.	.	DUP
chr_11	10510001	chr_11:10510001-10511600	A	CN0,CN2	.	.	DUP
chr_8	31397601	chr_8:31397601-31401200	A	CN2	.	.	DUP
chr_7	76562401	chr_7:76562401-76566000	A	CN0,CN2	.	.	DEL
chr_19	5313601	chr_19:5313601-5315600	A	CN2	.	.	DUP
chr_1	64730801	chr_1:64730801-64733200	A	CN0	.	.	DEL
chr_18	42535201	chr_18:42535201-42537200	A	CN2	.	.	DUP
chr_13	8412001	chr_13:8412001-8418400	A	CN2	.	.	DUP
chr_6	27149201	chr_6:27149201-27152000	A	CN0,CN2	.	.	DEL
chr_18	10006801	chr_18:10006801-10009600	A	CN0,CN2	.	.	DEL
chr_9	41822401	chr_9:41822401-41825200	A	CN2,CNH	.	.	DUP
chr_11	21812001	chr_11:21812001-21813600	A	CN0,CN2	.	.	DUP
chr_20	31172401	chr_20:31172401-31175200	A	CN0,CN2,CNH	.	.	DUP
chr_13	22919601	chr_13:22919601-22921200	A	CN2	.	.	DUP
chr_1	115105601	chr_1:115105601-115107200	A	CN2,CNH	.	.	DUP
chr_18	13750001	chr_18:13750001-13753600	A	CN2	.	.	DUP
chr_26	801	chr_26:801-25600	A	CN0,CN2,CNH	.	.	DEL
chr_8	31270401	chr_8:31270401-31282400	A	CN2,CNH	.	.	DUP
chr_3	8233201	chr_3:8233201-8236000	A	CN2,CNH	.	.	DUP
chr_3	66067601	chr_3:66067601-66073600	A	CN0,CN2	.	.	DUP
chr_18	13016401	chr_18:13016401-13019600	A	CN2	.	.	DUP
chr_27	6517601	chr_27:6517601-6520000	A	CN2	.	.	DUP
chr_30	25147201	chr_30:25147201-25149600	A	CN2	.	.	DUP
chr_27	30916801	chr_27:30916801-30919200	A	CN0	.	.	DEL
chr_21	48708001	chr_21:48708001-48709600	A	CN0,CN2	.	.	DEL
chr_26	40238401	chr_26:40238401-40241200	A	CN0,CN2	.	.	DEL
chr_20	24626801	chr_20:24626801-24630000	A	CN0	.	.	DEL
chr_5	71850801	chr_5:71850801-71852800	A	CN0,CN2	.	.	DEL
chr_20	30064001	chr_20:30064001-30066800	A	CN0,CN2	.	.	DEL
chr_6	39675601	chr_6:39675601-39683600	A	CN2	.	.	DUP
chr_28	3697201	chr_28:3697201-3699600	A	CN0	.	.	DEL
chr_1	159924401	chr_1:159924401-159926000	A	CN0	.	.	DEL
chr_2	26287201	chr_2:26287201-26289600	A	CN0	.	.	DEL
chr_24	20716401	chr_24:20716401-20718400	A	CN0,CN2	.	.	DEL
chr_22	24436401	chr_22:24436401-24439200	A	CN0	.	.	DEL
chr_6	32816401	chr_6:32816401-32819200	A	CN0,CN2	.	.	DEL
chr_30	28668401	chr_30:28668401-28670400	A	CN0,CN2	.	.	DUP
chr_6	74317601	chr_6:74317601-74319200	A	CN0	.	.	DEL
chr_21	56917601	chr_21:56917601-56920800	A	CN0,CN2	.	.	DEL
chr_26	612801	chr_26:612801-616000	A	CN0,CN2	.	.	DUP
chr_18	9591601	chr_18:9591601-9601200	A	CN0,CN2	.	.	DEL
chr_8	5238801	chr_8:5238801-5243200	A	CN0,CN2	.	.	DEL
chr_4	89172401	chr_4:89172401-89174400	A	CN0,CN2	.	.	DEL
chr_22	37280801	chr_22:37280801-37284000	A	CN0	.	.	DEL
chr_9	36846401	chr_9:36846401-36859600	A	CN2,CNH	.	.	DUP
chr_28	12540801	chr_28:12540801-12542800	A	CN2	.	.	DUP
chr_14	15115601	chr_14:15115601-15118000	A	CN0	.	.	DEL
chr_18	10030801	chr_18:10030801-10042000	A	CN0,CN2	.	.	DUP
chr_29	1470401	chr_29:1470401-1472800	A	CN0,CN2	.	.	DUP
chr_12	27501201	chr_12:27501201-27506000	A	CN0,CN2,CNH	.	.	DUP
chr_29	9839601	chr_29:9839601-9842400	A	CN0	.	.	DEL
chr_28	3046401	chr_28:3046401-3048800	A	CN0	.	.	DEL
chr_14	69887201	chr_14:69887201-69889600	A	CN0,CN2	.	.	DEL
chr_24	16378401	chr_24:16378401-16380000	A	CN0,CN2	.	.	DUP
chr_26	7282401	chr_26:7282401-7284400	A	CN2	.	.	DUP
chr_17	43401601	chr_17:43401601-43403600	A	CN0	.	.	DEL
chr_20	24795601	chr_20:24795601-24806000	A	CN2,CNH	.	.	DUP
chr_24	20742801	chr_24:20742801-20748000	A	CN2	.	.	DUP
chr_8	3235201	chr_8:3235201-3239200	A	CN0,CN2	.	.	DUP
chr_8	15640801	chr_8:15640801-15642400	A	CN0,CN2	.	.	DUP
chr_5	71830801	chr_5:71830801-71833200	A	CN0,CN2	.	.	DEL
chr_3	59713601	chr_3:59713601-59716000	A	CN2	.	.	DUP
chr_20	2729601	chr_20:2729601-2732800	A	CN0	.	.	DEL
chr_8	5748401	chr_8:5748401-5750400	A	CN2,CNH	.	.	DUP
chr_26	32602001	chr_26:32602001-32604400	A	CN0,CN2	.	.	DEL
chr_7	88377201	chr_7:88377201-88379200	A	CN2	.	.	DUP
chr_8	31801601	chr_8:31801601-31803600	A	CN0,CN2,CNH	.	.	DUP
chr_1	29704401	chr_1:29704401-29711200	A	CN0,CN2	.	.	DEL
chr_30	28949201	chr_30:28949201-28951200	A	CN0	.	.	DEL
chr_5	37828401	chr_5:37828401-37832800	A	CN0,CN2	.	.	DEL
chr_20	26478001	chr_20:26478001-26481600	A	CN0	.	.	DEL
chr_1	10572001	chr_1:10572001-10574400	A	CN0,CN2	.	.	DEL
chr_18	9782801	chr_18:9782801-9787600	A	CN2	.	.	DUP
chr_12	17634001	chr_12:17634001-17636400	A	CN2,CNH	.	.	DUP
chr_10	28532801	chr_10:28532801-28536800	A	CN2,CNH	.	.	DUP
chr_17	44475201	chr_17:44475201-44476800	A	CN0,CN2	.	.	DEL
chr_18	13148001	chr_18:13148001-13149600	A	CN0,CN2	.	.	DUP
chr_20	25524801	chr_20:25524801-25526400	A	CN0,CN2	.	.	DEL
chr_18	31216401	chr_18:31216401-31218800	A	CN0	.	.	DEL
chr_12	12387201	chr_12:12387201-12430000	A	CN2,CNH	.	.	DUP
chr_13	13168801	chr_13:13168801-13173200	A	CN0	.	.	DEL
chr_12	24353601	chr_12:24353601-24355200	A	CN0,CN2	.	.	DUP
chr_9	2449201	chr_9:2449201-2451200	A	CN0,CN2	.	.	DUP
chr_28	101601	chr_28:101601-103200	A	CN0,CN2,CNH	.	.	DUP
chr_17	17956001	chr_17:17956001-17957600	A	CN2,CNH	.	.	DUP
chr_12	32255201	chr_12:32255201-32257200	A	CN0,CN2	.	.	DEL
chr_3	95247601	chr_3:95247601-95250000	A	CN0,CN2	.	.	DEL
chr_9	41825601	chr_9:41825601-41827200	A	CN2,CNH	.	.	DUP
chr_25	35668401	chr_25:35668401-35673600	A	CN0,CN2	.	.	DEL
chr_4	9650801	chr_4:9650801-9652800	A	CN0,CN2	.	.	DEL
chr_14	31940401	chr_14:31940401-31942000	A	CN0	.	.	DEL
chr_8	52504801	chr_8:52504801-52507200	A	CN0	.	.	DEL
chr_12	27478001	chr_12:27478001-27480000	A	CN0,CN2,CNH	.	.	DUP
chr_27	34359601	chr_27:34359601-34364400	A	CN2	.	.	DUP
chr_20	32328401	chr_20:32328401-32330400	A	CN0,CN2	.	.	DUP
chr_1	41493201	chr_1:41493201-41496400	A	CN0,CN2	.	.	DEL
chr_5	45738001	chr_5:45738001-45741200	A	CN2,CNH	.	.	DUP
chr_19	10440801	chr_19:10440801-10444800	A	CN0,CN2	.	.	DEL
chr_12	3432801	chr_12:3432801-3448400	A	CN0,CN2	.	.	DUP
chr_20	4556001	chr_20:4556001-4557600	A	CN0,CN2	.	.	DEL
chr_15	82657201	chr_15:82657201-82659200	A	CN0,CN2	.	.	DEL
chr_23	8052001	chr_23:8052001-8056800	A	CN2	.	.	DUP
chr_29	29809601	chr_29:29809601-29812400	A	CN0,CN2	.	.	DEL
chr_9	1910001	chr_9:1910001-1912000	A	CN2	.	.	DUP
chr_27	1132401	chr_27:1132401-1135200	A	CN0,CN2	.	.	DUP
chr_10	24173201	chr_10:24173201-24177600	A	CN2	.	.	DUP
chr_20	24792801	chr_20:24792801-24795600	A	CN2,CNH	.	.	DUP
chr_18	36162401	chr_18:36162401-36165600	A	CN0	.	.	DEL
chr_7	12610401	chr_7:12610401-12613600	A	CN0	.	.	DEL
chr_7	45008001	chr_7:45008001-45009600	A	CN0,CN2	.	.	DEL
chr_12	19327601	chr_12:19327601-19329200	A	CN2,CNH	.	.	DUP
chr_22	24130001	chr_22:24130001-24132400	A	CN2,CNH	.	.	DUP
chr_12	16144801	chr_12:16144801-16146800	A	CN2,CNH	.	.	DUP
chr_8	31534001	chr_8:31534001-31536400	A	CN0,CN2	.	.	DUP
chr_22	42597201	chr_22:42597201-42600400	A	CN0,CN2	.	.	DEL
chr_16	73306801	chr_16:73306801-73308800	A	CN0,CN2	.	.	DEL
chr_19	66001	chr_19:66001-67600	A	CN2,CNH	.	.	DUP
chr_17	5439601	chr_17:5439601-5441600	A	CN0,CN2	.	.	DEL
chr_12	33496001	chr_12:33496001-33498400	A	CN0,CN2	.	.	DEL
chr_22	37243201	chr_22:37243201-37245600	A	CN0	.	.	DEL
chr_5	37854401	chr_5:37854401-37856000	A	CN0,CN2	.	.	DEL
chr_23	39810801	chr_23:39810801-39812400	A	CN0	.	.	DEL
chr_8	30203201	chr_8:30203201-30204800	A	CN2	.	.	DUP
chr_20	31014001	chr_20:31014001-31017600	A	CN0,CN2	.	.	DUP
chr_4	14417601	chr_4:14417601-14419600	A	CN0,CN2	.	.	DEL
chr_1	115099601	chr_1:115099601-115101600	A	CN2	.	.	DUP
chr_18	14014801	chr_18:14014801-14018000	A	CN0,CN2	.	.	DEL
chr_9	82715201	chr_9:82715201-82720400	A	CN2	.	.	DUP
chr_13	40867201	chr_13:40867201-40869200	A	CN2,CNH	.	.	DUP
chr_9	72068801	chr_9:72068801-72070800	A	CN0,CN2	.	.	DEL
chr_1	155631601	chr_1:155631601-155634000	A	CN0	.	.	DEL
chr_19	39743201	chr_19:39743201-39747200	A	CN0,CN2	.	.	DEL
chr_2	106137201	chr_2:106137201-106139200	A	CN0	.	.	DEL
chr_21	41316401	chr_21:41316401-41318800	A	CN0	.	.	DEL
chr_20	28778001	chr_20:28778001-28780800	A	CN0,CN2	.	.	DUP
chr_6	70981201	chr_6:70981201-70984800	A	CN0,CN2	.	.	DUP
chr_7	40858801	chr_7:40858801-40860800	A	CN0	.	.	DEL
chr_10	13147201	chr_10:13147201-13152400	A	CN0,CN2	.	.	DEL
chr_8	3142801	chr_8:3142801-3146000	A	CN0	.	.	DEL
chr_10	28702801	chr_10:28702801-28706000	A	CN0,CN2	.	.	DEL
chr_20	29345601	chr_20:29345601-29360000	A	CN0,CN2	.	.	DEL
chr_17	40419601	chr_17:40419601-40422000	A	CN0	.	.	DEL
chr_20	30067201	chr_20:30067201-30070800	A	CN0,CN2	.	.	DEL
chr_3	89014401	chr_3:89014401-89016400	A	CN0,CN2	.	.	DUP
chr_9	82962001	chr_9:82962001-82965600	A	CN0	.	.	DEL
chr_4	18531601	chr_4:18531601-18535200	A	CN0,CN2	.	.	DEL
chr_6	39636001	chr_6:39636001-39637600	A	CN0,CN2	.	.	DEL
chr_20	33555601	chr_20:33555601-33560000	A	CN0,CN2	.	.	DUP
chr_1	162625201	chr_1:162625201-162627600	A	CN0	.	.	DEL
chr_26	151201	chr_26:151201-152800	A	CN0,CN2	.	.	DEL
chr_24	20983201	chr_24:20983201-20988400	A	CN2	.	.	DUP
chr_16	41942001	chr_16:41942001-41943600	A	CN0	.	.	DEL
chr_7	92933601	chr_7:92933601-92939200	A	CN0,CN2	.	.	DEL
chr_9	57299201	chr_9:57299201-57301200	A	CN2	.	.	DUP
chr_6	56319601	chr_6:56319601-56322400	A	CN0	.	.	DEL
chr_10	31252001	chr_10:31252001-31254800	A	CN0	.	.	DEL
chr_13	23574801	chr_13:23574801-23576800	A	CN0	.	.	DEL
chr_10	12072801	chr_10:12072801-12123200	A	CN0,CN2,CNH	.	.	DUP
chr_3	66063601	chr_3:66063601-66066000	A	CN0,CN2	.	.	DEL
chr_10	1420001	chr_10:1420001-1423200	A	CN2	.	.	DUP
chr_5	27606801	chr_5:27606801-27611200	A	CN2	.	.	DUP
chr_10	20556401	chr_10:20556401-20558400	A	CN0,CN2	.	.	DEL
chr_24	37578401	chr_24:37578401-37581600	A	CN0	.	.	DEL
chr_5	71854001	chr_5:71854001-71857200	A	CN0,CN2	.	.	DEL
chr_18	9839201	chr_18:9839201-9842000	A	CN2	.	.	DUP
chr_10	28510401	chr_10:28510401-28532800	A	CN2	.	.	DUP
chr_4	16884001	chr_4:16884001-16885600	A	CN0,CN2	.	.	DEL
chr_22	36828801	chr_22:36828801-36832000	A	CN2	.	.	DUP
chr_5	42879201	chr_5:42879201-42881600	A	CN2	.	.	DUP
chr_8	31865201	chr_8:31865201-31867600	A	CN0,CN2	.	.	DEL
chr_19	157201	chr_19:157201-160800	A	CN0,CN2	.	.	DUP
chr_4	89542801	chr_4:89542801-89544800	A	CN2	.	.	DUP
chr_11	41654001	chr_11:41654001-41658400	A	CN2	.	.	DUP
chr_13	11766401	chr_13:11766401-11768400	A	CN0,CN2	.	.	DUP
chr_2	47343601	chr_2:47343601-47358000	A	CN2,CNH	.	.	DUP
chr_21	661601	chr_21:661601-666400	A	CN2,CNH	.	.	DUP
chr_6	74586401	chr_6:74586401-74588400	A	CN0,CN2	.	.	DUP
chr_29	44401	chr_29:44401-48800	A	CN0,CN2	.	.	DUP
chr_10	21309201	chr_10:21309201-21311200	A	CN2,CNH	.	.	DUP
chr_7	48332001	chr_7:48332001-48334000	A	CN0	.	.	DEL
chr_14	28931601	chr_14:28931601-28936000	A	CN2	.	.	DUP
chr_24	46894801	chr_24:46894801-46903200	A	CN0,CN2	.	.	DEL
chr_2	34642001	chr_2:34642001-34644000	A	CN0	.	.	DEL
chr_17	7223201	chr_17:7223201-7228000	A	CN0	.	.	DEL
chr_13	12860401	chr_13:12860401-12866800	A	CN0,CN2,CNH	.	.	DUP
chr_23	50449201	chr_23:50449201-50452400	A	CN0,CN2	.	.	DUP
chr_25	27066401	chr_25:27066401-27082000	A	CN0	.	.	DEL
chr_7	76539201	chr_7:76539201-76541200	A	CN0,CN2	.	.	DUP
chr_8	87638401	chr_8:87638401-87641200	A	CN2	.	.	DUP
chr_28	27278401	chr_28:27278401-27280000	A	CN0	.	.	DEL
chr_23	3250401	chr_23:3250401-3252400	A	CN0,CN2	.	.	DEL
chr_8	12019201	chr_8:12019201-12020800	A	CN0,CN2,CNH	.	.	DUP
chr_1	168983201	chr_1:168983201-168984800	A	CN2	.	.	DUP
chr_10	13198801	chr_10:13198801-13200400	A	CN2	.	.	DUP
chr_8	5679201	chr_8:5679201-5689200	A	CN0,CN2	.	.	DEL
chr_11	58958001	chr_11:58958001-58960000	A	CN0,CN2	.	.	DUP
chr_20	32762801	chr_20:32762801-32766000	A	CN0,CN2,CNH	.	.	DEL
chr_1	152902001	chr_1:152902001-152903600	A	CN0	.	.	DEL
chr_11	41766801	chr_11:41766801-41795200	A	CN2,CNH	.	.	DUP
chr_30	25214401	chr_30:25214401-25218000	A	CN2	.	.	DUP
chr_3	99586801	chr_3:99586801-99588800	A	CN2	.	.	DUP
chr_4	9370801	chr_4:9370801-9373600	A	CN0,CN2	.	.	DEL
chr_12	25856401	chr_12:25856401-25860800	A	CN0,CN2	.	.	DEL
chr_28	33940401	chr_28:33940401-33942800	A	CN0	.	.	DEL
chr_5	37866801	chr_5:37866801-37868800	A	CN0,CN2	.	.	DUP
chr_8	93380801	chr_8:93380801-93383600	A	CN2	.	.	DUP
chr_9	21348401	chr_9:21348401-21351600	A	CN0	.	.	DEL
chr_5	37796801	chr_5:37796801-37799600	A	CN0,CN2	.	.	DUP
chr_2	67691201	chr_2:67691201-67694800	A	CN0,CN2	.	.	DEL
chr_20	36364801	chr_20:36364801-36367200	A	CN0	.	.	DEL
chr_27	801601	chr_27:801601-807200	A	CN0,CN2	.	.	DEL
chr_12	868001	chr_12:868001-870000	A	CN0	.	.	DEL
chr_26	419201	chr_26:419201-428400	A	CN0,CN2,CNH	.	.	DUP
chr_7	34726801	chr_7:34726801-34729200	A	CN0,CN2	.	.	DEL
chr_1	159514401	chr_1:159514401-159517600	A	CN2	.	.	DUP
chr_25	17936001	chr_25:17936001-17939600	A	CN2	.	.	DUP
chr_6	39279601	chr_6:39279601-39285200	A	CN2,CNH	.	.	DUP
chr_20	38414001	chr_20:38414001-38416800	A	CN0	.	.	DEL
chr_24	46986401	chr_24:46986401-46988800	A	CN0	.	.	DEL
chr_8	3341201	chr_8:3341201-3343200	A	CN2	.	.	DUP
chr_4	102207601	chr_4:102207601-102226000	A	CN0,CN2	.	.	DUP
chr_20	32314001	chr_20:32314001-32316400	A	CN0,CN2	.	.	DEL
chr_26	7295601	chr_26:7295601-7300400	A	CN2	.	.	DUP
chr_22	24120401	chr_22:24120401-24128400	A	CN2	.	.	DUP
chr_12	19352001	chr_12:19352001-19357600	A	CN2,CNH	.	.	DUP
chr_1	157469201	chr_1:157469201-157470800	A	CN2	.	.	DUP
chr_5	84978801	chr_5:84978801-84980800	A	CN2,CNH	.	.	DUP
chr_20	32736001	chr_20:32736001-32738000	A	CN0	.	.	DEL
chr_27	1240801	chr_27:1240801-1242800	A	CN2	.	.	DUP
chr_28	38105201	chr_28:38105201-38106800	A	CN2	.	.	DUP
chr_18	4049601	chr_18:4049601-4051600	A	CN0	.	.	DEL
chr_4	61823201	chr_4:61823201-61826400	A	CN0	.	.	DEL
chr_22	6425201	chr_22:6425201-6427200	A	CN0	.	.	DEL
chr_20	30075601	chr_20:30075601-30080000	A	CN0,CN2	.	.	DEL
chr_27	7525201	chr_27:7525201-7528400	A	CN0	.	.	DEL
chr_10	78764001	chr_10:78764001-78766400	A	CN0,CN2	.	.	DEL
chr_12	33438001	chr_12:33438001-33443200	A	CN0,CN2,CNH	.	.	DUP
chr_20	32859201	chr_20:32859201-32863200	A	CN2	.	.	DUP
chr_2	50398401	chr_2:50398401-50400000	A	CN2	.	.	DUP
chr_5	45777201	chr_5:45777201-45783600	A	CN0,CN2	.	.	DEL
chr_10	22230001	chr_10:22230001-22234800	A	CN0	.	.	DEL
chr_25	92001	chr_25:92001-97600	A	CN0,CN2	.	.	DUP
chr_20	40005201	chr_20:40005201-40008800	A	CN2	.	.	DUP
chr_27	18266401	chr_27:18266401-18268800	A	CN0	.	.	DEL
chr_10	16627201	chr_10:16627201-16633200	A	CN2	.	.	DUP
chr_10	5940801	chr_10:5940801-5942800	A	CN0,CN2	.	.	DUP
chr_26	36275201	chr_26:36275201-36276800	A	CN0,CN2	.	.	DEL
chr_18	73556801	chr_18:73556801-73559200	A	CN2	.	.	DUP
chr_5	31631201	chr_5:31631201-31635200	A	CN0,CN2	.	.	DUP
chr_10	11664001	chr_10:11664001-11670800	A	CN2	.	.	DUP
chr_13	23656001	chr_13:23656001-23658400	A	CN0	.	.	DEL
chr_29	140001	chr_29:140001-145600	A	CN2,CNH	.	.	DUP
chr_6	74569201	chr_6:74569201-74571200	A	CN2	.	.	DUP
chr_10	21580001	chr_10:21580001-21591600	A	CN0,CN2	.	.	DUP
chr_27	1544801	chr_27:1544801-1548400	A	CN2	.	.	DUP
chr_10	28498401	chr_10:28498401-28510000	A	CN2	.	.	DUP
chr_4	9221601	chr_4:9221601-9230800	A	CN0,CN2	.	.	DEL
chr_1	15512401	chr_1:15512401-15515200	A	CN0,CN2	.	.	DEL
chr_23	7401601	chr_23:7401601-7598000	A	CN2	.	.	DUP
chr_18	13051601	chr_18:13051601-13055600	A	CN2	.	.	DUP
chr_1	145320001	chr_1:145320001-145323200	A	CN2,CNH	.	.	DUP
chr_9	72119601	chr_9:72119601-72128400	A	CN0	.	.	DEL
chr_18	76913201	chr_18:76913201-76914800	A	CN2	.	.	DUP
chr_1	15508001	chr_1:15508001-15510400	A	CN0	.	.	DEL
chr_19	45353201	chr_19:45353201-45355200	A	CN2	.	.	DUP
chr_2	11360001	chr_2:11360001-11361600	A	CN2,CNH	.	.	DUP
chr_19	732001	chr_19:732001-738400	A	CN0,CN2,CNH	.	.	DUP
chr_25	26917601	chr_25:26917601-26919600	A	CN0,CN2	.	.	DUP
chr_20	33005201	chr_20:33005201-33006800	A	CN0,CN2	.	.	DEL
chr_14	88569601	chr_14:88569601-88571600	A	CN0,CN2	.	.	DEL
chr_1	47560001	chr_1:47560001-47563200	A	CN0	.	.	DEL
chr_15	84711201	chr_15:84711201-84713600	A	CN0	.	.	DEL
chr_11	41688801	chr_11:41688801-41692400	A	CN0,CN2,CNH	.	.	DUP
chr_1	85191601	chr_1:85191601-85193600	A	CN0,CN2	.	.	DUP
chr_1	160758801	chr_1:160758801-160762000	A	CN0	.	.	DEL
chr_3	25331201	chr_3:25331201-25334400	A	CN0	.	.	DEL
chr_26	532801	chr_26:532801-535600	A	CN0,CN2	.	.	DEL
chr_7	76517601	chr_7:76517601-76520800	A	CN0,CN2	.	.	DEL
chr_13	26380401	chr_13:26380401-26384400	A	CN0,CN2	.	.	DEL
chr_1	15523201	chr_1:15523201-15525200	A	CN0,CN2	.	.	DEL
chr_24	38180401	chr_24:38180401-38182400	A	CN2	.	.	DUP
chr_26	252401	chr_26:252401-254000	A	CN2,CNH	.	.	DUP
chr_23	14529201	chr_23:14529201-14532000	A	CN0	.	.	DEL
chr_5	87656001	chr_5:87656001-87658400	A	CN0	.	.	DEL
chr_12	19158801	chr_12:19158801-19170400	A	CN2,CNH	.	.	DUP
chr_25	26899201	chr_25:26899201-26901200	A	CN0	.	.	DEL
chr_20	32930401	chr_20:32930401-32936400	A	CN0,CN2	.	.	DEL
chr_8	13869601	chr_8:13869601-13882400	A	CN0	.	.	DEL
chr_13	7794401	chr_13:7794401-7800000	A	CN0,CN2,CNH	.	.	DEL
chr_7	49011201	chr_7:49011201-49018800	A	CN0,CN2	.	.	DUP
chr_5	50109601	chr_5:50109601-50113200	A	CN2	.	.	DUP
chr_7	18150801	chr_7:18150801-18154400	A	CN0	.	.	DEL
chr_8	2924401	chr_8:2924401-2927200	A	CN0	.	.	DEL
chr_18	9734401	chr_18:9734401-9739200	A	CN2	.	.	DUP
chr_15	9148801	chr_15:9148801-9150800	A	CN0,CN2	.	.	DUP
chr_28	10583601	chr_28:10583601-10585200	A	CN0	.	.	DEL
chr_11	41908001	chr_11:41908001-41912000	A	CN2,CNH	.	.	DUP
chr_5	37619601	chr_5:37619601-37624400	A	CN0	.	.	DEL
chr_28	2571601	chr_28:2571601-2573600	A	CN0,CN2	.	.	DEL
chr_25	38957201	chr_25:38957201-38959200	A	CN0,CN2	.	.	DUP
chr_24	20720001	chr_24:20720001-20726800	A	CN2,CNH	.	.	DUP
chr_30	26658401	chr_30:26658401-26661200	A	CN0	.	.	DEL
chr_19	5429201	chr_19:5429201-5431200	A	CN2	.	.	DUP
chr_8	5250801	chr_8:5250801-5253200	A	CN0	.	.	DEL
chr_20	27769601	chr_20:27769601-27773600	A	CN0	.	.	DEL
chr_28	36644001	chr_28:36644001-36650400	A	CN2	.	.	DUP
chr_8	5254801	chr_8:5254801-5257200	A	CN0	.	.	DEL
chr_26	7306401	chr_26:7306401-7310000	A	CN2	.	.	DUP
chr_23	39888001	chr_23:39888001-39892400	A	CN2	.	.	DUP
chr_20	51009601	chr_20:51009601-51012400	A	CN0,CN2	.	.	DEL
chr_21	669601	chr_21:669601-680000	A	CN2,CNH	.	.	DUP
chr_20	29777201	chr_20:29777201-29779600	A	CN0,CN2	.	.	DEL
chr_7	31491201	chr_7:31491201-31494800	A	CN2	.	.	DUP
chr_7	76488401	chr_7:76488401-76490000	A	CN0,CN2	.	.	DEL
chr_26	1091601	chr_26:1091601-1093600	A	CN0,CN2	.	.	DUP
chr_14	3063201	chr_14:3063201-3065200	A	CN0,CN2	.	.	DEL
chr_4	9288401	chr_4:9288401-9296000	A	CN2	.	.	DUP
chr_8	3609201	chr_8:3609201-3611200	A	CN2,CNH	.	.	DUP
chr_12	34306401	chr_12:34306401-34309200	A	CN0,CN2	.	.	DEL
chr_20	32670801	chr_20:32670801-32674400	A	CN0,CN2	.	.	DEL
chr_7	46695201	chr_7:46695201-46697600	A	CN2	.	.	DUP
chr_1	159388001	chr_1:159388001-159498800	A	CN2,CNH	.	.	DUP
chr_25	4415601	chr_25:4415601-4417600	A	CN0,CN2	.	.	DEL
chr_27	25783201	chr_27:25783201-25787600	A	CN0	.	.	DEL
chr_8	5210801	chr_8:5210801-5215600	A	CN0,CN2	.	.	DEL
chr_15	13073201	chr_15:13073201-13075600	A	CN2	.	.	DUP
chr_18	9609201	chr_18:9609201-9615600	A	CN0,CN2	.	.	DEL
chr_20	32825201	chr_20:32825201-32826800	A	CN0	.	.	DEL
chr_4	102195601	chr_4:102195601-102201200	A	CN0,CN2	.	.	DUP
chr_20	40001201	chr_20:40001201-40004400	A	CN2,CNH	.	.	DUP
chr_11	52978801	chr_11:52978801-52980400	A	CN0,CN2	.	.	DEL
chr_7	61443201	chr_7:61443201-61446000	A	CN0,CN2	.	.	DEL
chr_1	62369201	chr_1:62369201-62371600	A	CN0	.	.	DEL
chr_18	60802801	chr_18:60802801-60804800	A	CN2	.	.	DUP
chr_4	95732401	chr_4:95732401-95736400	A	CN0	.	.	DEL
chr_4	84072401	chr_4:84072401-84074400	A	CN2	.	.	DUP
chr_18	9941601	chr_18:9941601-9944400	A	CN0,CN2	.	.	DEL
chr_6	70986401	chr_6:70986401-71000400	A	CN0,CN2	.	.	DUP
chr_5	28432801	chr_5:28432801-28434400	A	CN2,CNH	.	.	DUP
chr_8	14015601	chr_8:14015601-14020800	A	CN0,CN2	.	.	DUP
chr_8	31782801	chr_8:31782801-31788400	A	CN0	.	.	DEL
chr_6	21323201	chr_6:21323201-21326800	A	CN0	.	.	DEL
chr_16	63231201	chr_16:63231201-63232800	A	CN0	.	.	DEL
chr_4	13086001	chr_4:13086001-13089200	A	CN0	.	.	DEL
chr_1	159920001	chr_1:159920001-159922800	A	CN0	.	.	DEL
chr_6	24661201	chr_6:24661201-24664000	A	CN0,CN2	.	.	DEL
chr_12	33700001	chr_12:33700001-33702400	A	CN0	.	.	DEL
chr_18	9728001	chr_18:9728001-9732000	A	CN2	.	.	DUP
chr_18	2286801	chr_18:2286801-2288400	A	CN0	.	.	DEL
chr_20	24862401	chr_20:24862401-24865600	A	CN2,CNH	.	.	DUP
chr_11	41850801	chr_11:41850801-41852800	A	CN2	.	.	DUP
chr_30	21647201	chr_30:21647201-21649200	A	CN0,CN2	.	.	DEL
chr_10	75280001	chr_10:75280001-75282400	A	CN2	.	.	DUP
chr_8	4487601	chr_8:4487601-4492800	A	CN0,CN2	.	.	DUP
chr_8	21397601	chr_8:21397601-21402000	A	CN0,CN2	.	.	DUP
chr_25	26980801	chr_25:26980801-26983600	A	CN0,CN2	.	.	DUP
chr_28	2565601	chr_28:2565601-2567600	A	CN0,CN2	.	.	DEL
chr_30	24030001	chr_30:24030001-24033200	A	CN0	.	.	DEL
chr_3	94245201	chr_3:94245201-94248800	A	CN0	.	.	DEL
chr_30	98401	chr_30:98401-100800	A	CN0,CN2,CNH	.	.	DUP
chr_5	42852001	chr_5:42852001-42855200	A	CN2	.	.	DUP
chr_25	17829201	chr_25:17829201-17830800	A	CN2,CNH	.	.	DUP
chr_10	7390401	chr_10:7390401-7394800	A	CN0	.	.	DEL
chr_15	16757601	chr_15:16757601-16762800	A	CN0	.	.	DEL
chr_15	82768801	chr_15:82768801-82771200	A	CN0	.	.	DEL
chr_23	39936401	chr_23:39936401-39938800	A	CN0,CN2	.	.	DUP
chr_27	6590001	chr_27:6590001-6591600	A	CN2	.	.	DUP
chr_31	226801	chr_31:226801-228800	A	CN0,CN2	.	.	DEL
chr_20	30071201	chr_20:30071201-30073600	A	CN0	.	.	DEL
chr_25	26627601	chr_25:26627601-26629600	A	CN0,CN2	.	.	DUP
chr_3	16904001	chr_3:16904001-16906400	A	CN0	.	.	DEL
chr_10	15151201	chr_10:15151201-15154800	A	CN0	.	.	DEL
chr_5	85030401	chr_5:85030401-85033600	A	CN2,CNH	.	.	DUP
chr_6	66266401	chr_6:66266401-66268400	A	CN0,CN2	.	.	DEL
chr_15	3532801	chr_15:3532801-3626800	A	CN2,CNH	.	.	DUP
chr_5	37740001	chr_5:37740001-37742000	A	CN0,CN2	.	.	DEL
chr_4	79691601	chr_4:79691601-79696400	A	CN0	.	.	DEL
chr_23	7740001	chr_23:7740001-8049600	A	CN2,CNH	.	.	DUP
chr_20	32871201	chr_20:32871201-32875600	A	CN0,CN2	.	.	DUP
chr_4	97004401	chr_4:97004401-97006800	A	CN0,CN2	.	.	DUP
chr_27	34426001	chr_27:34426001-34432400	A	CN0,CN2,CNH	.	.	DUP
chr_1	41498001	chr_1:41498001-41501200	A	CN0	.	.	DEL
chr_7	76537201	chr_7:76537201-76538800	A	CN0,CN2	.	.	DEL
chr_25	17788801	chr_25:17788801-17790400	A	CN0,CN2	.	.	DEL
chr_4	52552001	chr_4:52552001-52553600	A	CN0,CN2	.	.	DEL
chr_14	92398801	chr_14:92398801-92400800	A	CN0,CN2	.	.	DUP
chr_1	27937201	chr_1:27937201-27939600	A	CN0	.	.	DEL
chr_22	21014801	chr_22:21014801-21018400	A	CN0,CN2	.	.	DUP
chr_20	28914401	chr_20:28914401-28917600	A	CN2	.	.	DUP
chr_9	40008401	chr_9:40008401-40012800	A	CN2	.	.	DUP
chr_4	96163601	chr_4:96163601-96171600	A	CN2	.	.	DUP
chr_14	3193601	chr_14:3193601-3196000	A	CN0	.	.	DEL
chr_2	34648001	chr_2:34648001-34650800	A	CN0,CN2	.	.	DEL
chr_4	52540401	chr_4:52540401-52542000	A	CN0	.	.	DEL
chr_4	79684401	chr_4:79684401-79687600	A	CN0	.	.	DEL
chr_20	51095201	chr_20:51095201-51097200	A	CN0,CN2	.	.	DEL
chr_8	3132401	chr_8:3132401-3143200	A	CN2,CNH	.	.	DUP
chr_6	39184001	chr_6:39184001-39186800	A	CN0	.	.	DEL
chr_24	46905601	chr_24:46905601-46912800	A	CN0	.	.	DEL
chr_29	1410001	chr_29:1410001-1413200	A	CN0,CN2	.	.	DEL
chr_2	87929201	chr_2:87929201-87931200	A	CN0	.	.	DEL
chr_29	20708001	chr_29:20708001-20710000	A	CN0,CN2	.	.	DEL
chr_22	25544401	chr_22:25544401-25547600	A	CN2	.	.	DUP
chr_2	70401	chr_2:70401-72800	A	CN2	.	.	DUP
chr_9	35287601	chr_9:35287601-35300000	A	CN2,CNH	.	.	DUP
chr_22	25541601	chr_22:25541601-25543600	A	CN0,CN2	.	.	DEL
chr_20	32947201	chr_20:32947201-32950000	A	CN0,CN2	.	.	DUP
chr_2	109721601	chr_2:109721601-109723600	A	CN0	.	.	DEL
chr_26	32581601	chr_26:32581601-32584000	A	CN0,CN2	.	.	DEL
chr_31	5095201	chr_31:5095201-5097200	A	CN0,CN2	.	.	DEL
chr_22	24564801	chr_22:24564801-24566800	A	CN2	.	.	DUP
chr_18	9720401	chr_18:9720401-9726000	A	CN2	.	.	DUP
chr_23	19612401	chr_23:19612401-19614400	A	CN0	.	.	DEL
chr_20	32568801	chr_20:32568801-32572400	A	CN0,CN2,CNH	.	.	DUP
chr_22	24180401	chr_22:24180401-24187600	A	CN2	.	.	DUP
chr_25	26858001	chr_25:26858001-26860000	A	CN0,CN2	.	.	DEL
chr_29	89601	chr_29:89601-95200	A	CN2,CNH	.	.	DUP
chr_9	25590401	chr_9:25590401-25593200	A	CN0	.	.	DEL
chr_6	31440801	chr_6:31440801-31443600	A	CN0	.	.	DEL
chr_6	74068801	chr_6:74068801-74072400	A	CN0	.	.	DEL
chr_19	59394801	chr_19:59394801-59397600	A	CN0,CN2	.	.	DEL
chr_7	75290401	chr_7:75290401-75292400	A	CN0	.	.	DEL
chr_18	50905201	chr_18:50905201-50909200	A	CN0,CN2	.	.	DEL
chr_7	76533201	chr_7:76533201-76535200	A	CN0,CN2	.	.	DEL
chr_7	31999201	chr_7:31999201-32001600	A	CN2	.	.	DUP
chr_4	95728401	chr_4:95728401-95731200	A	CN0,CN2	.	.	DEL
chr_7	77905201	chr_7:77905201-77912000	A	CN2,CNH	.	.	DUP
chr_6	74540801	chr_6:74540801-74542800	A	CN0,CN2	.	.	DEL
chr_24	20895601	chr_24:20895601-20898000	A	CN0	.	.	DEL
chr_6	62167601	chr_6:62167601-62170400	A	CN0,CN2	.	.	DEL
chr_8	1366001	chr_8:1366001-1367600	A	CN0,CN2	.	.	DEL
chr_20	32528001	chr_20:32528001-32538000	A	CN0,CN2	.	.	DUP
chr_9	29470801	chr_9:29470801-29473600	A	CN0	.	.	DEL
chr_9	1048801	chr_9:1048801-1052000	A	CN0	.	.	DEL
chr_12	24189601	chr_12:24189601-24196800	A	CN2,CNH	.	.	DUP
chr_24	47210801	chr_24:47210801-47219200	A	CN2,CNH	.	.	DUP
chr_23	2532801	chr_23:2532801-2534400	A	CN0	.	.	DEL
chr_9	32848801	chr_9:32848801-32850800	A	CN0,CN2	.	.	DUP
chr_20	22516001	chr_20:22516001-22520400	A	CN0,CN2	.	.	DEL
chr_8	13965201	chr_8:13965201-13967200	A	CN2,CNH	.	.	DUP
chr_8	5140801	chr_8:5140801-5143600	A	CN0,CN2	.	.	DEL
chr_9	21227601	chr_9:21227601-21229600	A	CN2	.	.	DUP
chr_25	26895201	chr_25:26895201-26897600	A	CN0	.	.	DEL
chr_20	25521601	chr_20:25521601-25523600	A	CN0,CN2	.	.	DEL
chr_15	13725601	chr_15:13725601-13738400	A	CN0,CN2	.	.	DEL
chr_4	97054401	chr_4:97054401-97058800	A	CN2	.	.	DUP
chr_20	32663601	chr_20:32663601-32669600	A	CN0	.	.	DEL
chr_5	71826001	chr_5:71826001-71828800	A	CN0,CN2	.	.	DEL
chr_3	65637201	chr_3:65637201-65639200	A	CN0,CN2	.	.	DEL
chr_3	70004001	chr_3:70004001-70008000	A	CN0,CN2	.	.	DEL
chr_5	21303601	chr_5:21303601-21306400	A	CN0	.	.	DEL
chr_11	50992001	chr_11:50992001-50994400	A	CN2	.	.	DUP
chr_6	74428801	chr_6:74428801-74430400	A	CN0	.	.	DEL
chr_10	13168001	chr_10:13168001-13170000	A	CN2	.	.	DUP
chr_4	45432401	chr_4:45432401-45434800	A	CN0	.	.	DEL
chr_20	31189601	chr_20:31189601-31197200	A	CN0,CN2	.	.	DUP
chr_22	37289601	chr_22:37289601-37292000	A	CN0	.	.	DEL
chr_14	15388801	chr_14:15388801-15394000	A	CN2	.	.	DUP
chr_1	2894401	chr_1:2894401-2897200	A	CN0	.	.	DEL
chr_5	32433201	chr_5:32433201-32435200	A	CN2,CNH	.	.	DUP
chr_14	88246001	chr_14:88246001-88247600	A	CN0	.	.	DEL
chr_10	19351201	chr_10:19351201-19352800	A	CN0	.	.	DEL
chr_1	109082001	chr_1:109082001-109086000	A	CN0	.	.	DEL
chr_18	30830001	chr_18:30830001-30832400	A	CN0	.	.	DEL
chr_2	109888801	chr_2:109888801-109891200	A	CN0	.	.	DEL
chr_5	27668001	chr_5:27668001-27672400	A	CN2	.	.	DUP
chr_9	82886801	chr_9:82886801-82892800	A	CN0,CN2	.	.	DUP
chr_5	85003201	chr_5:85003201-85005600	A	CN2	.	.	DUP
chr_29	17821201	chr_29:17821201-17824000	A	CN0,CN2	.	.	DEL
chr_10	21552801	chr_10:21552801-21556400	A	CN0,CN2	.	.	DEL
chr_7	92880801	chr_7:92880801-92882800	A	CN0,CN2	.	.	DEL
chr_7	53704401	chr_7:53704401-53792000	A	CN0,CN2	.	.	DEL
chr_12	7547601	chr_12:7547601-7550800	A	CN0	.	.	DEL
chr_6	39193201	chr_6:39193201-39199600	A	CN2	.	.	DUP
chr_9	82741601	chr_9:82741601-82744800	A	CN2	.	.	DUP
chr_7	45159601	chr_7:45159601-45167600	A	CN2	.	.	DUP
chr_10	80254401	chr_10:80254401-80256400	A	CN2	.	.	DUP
chr_20	28873201	chr_20:28873201-28876400	A	CN0,CN2	.	.	DUP
chr_8	5190801	chr_8:5190801-5194000	A	CN0	.	.	DEL
chr_27	34408401	chr_27:34408401-34413200	A	CN0	.	.	DEL
chr_1	121234001	chr_1:121234001-121236400	A	CN0	.	.	DEL
chr_14	92829601	chr_14:92829601-92832000	A	CN0	.	.	DEL
chr_7	88368001	chr_7:88368001-88374800	A	CN2	.	.	DUP
chr_18	9842401	chr_18:9842401-9844400	A	CN2	.	.	DUP
chr_4	95793201	chr_4:95793201-95797200	A	CN0	.	.	DEL
chr_15	17017201	chr_15:17017201-17024400	A	CN2	.	.	DUP
chr_27	34721201	chr_27:34721201-34727200	A	CN0	.	.	DEL
chr_2	107654801	chr_2:107654801-107658400	A	CN2	.	.	DUP
chr_29	2097201	chr_29:2097201-2099200	A	CN0,CN2	.	.	DUP
chr_28	14543601	chr_28:14543601-14545200	A	CN0	.	.	DEL
chr_7	74697601	chr_7:74697601-74700800	A	CN0	.	.	DEL
chr_1	67252401	chr_1:67252401-67269200	A	CN0,CN2,CNH	.	.	DUP
chr_4	101971201	chr_4:101971201-101986800	A	CN0,CN2	.	.	DUP
chr_28	27904801	chr_28:27904801-27907600	A	CN0,CN2	.	.	DUP
chr_24	3358401	chr_24:3358401-3360800	A	CN2	.	.	DUP
chr_18	49633601	chr_18:49633601-49636000	A	CN0,CN2	.	.	DEL
chr_12	16524801	chr_12:16524801-16527200	A	CN0	.	.	DEL
chr_30	27527201	chr_30:27527201-27530000	A	CN0	.	.	DEL
chr_1	39176001	chr_1:39176001-39180800	A	CN0,CN2	.	.	DUP
chr_21	49850801	chr_21:49850801-49852400	A	CN0,CN2	.	.	DEL
chr_15	13294801	chr_15:13294801-13298000	A	CN0	.	.	DEL
chr_18	9776401	chr_18:9776401-9780800	A	CN2	.	.	DUP
chr_4	8960801	chr_4:8960801-8963600	A	CN0,CN2	.	.	DUP
chr_9	41547201	chr_9:41547201-41551600	A	CN2,CNH	.	.	DUP
chr_23	137201	chr_23:137201-140400	A	CN2	.	.	DUP
chr_2	48905201	chr_2:48905201-48910400	A	CN2,CNH	.	.	DUP
chr_15	62626001	chr_15:62626001-62629600	A	CN0	.	.	DEL
chr_23	15910001	chr_23:15910001-15914800	A	CN2,CNH	.	.	DUP
chr_2	35050801	chr_2:35050801-35055200	A	CN0	.	.	DEL
chr_4	96664001	chr_4:96664001-96669200	A	CN0	.	.	DEL
chr_4	6678001	chr_4:6678001-6682400	A	CN2	.	.	DUP
chr_10	64683601	chr_10:64683601-64686800	A	CN0	.	.	DEL
chr_8	4683201	chr_8:4683201-4697600	A	CN0,CN2	.	.	DUP
chr_29	18306001	chr_29:18306001-18308400	A	CN0	.	.	DEL
chr_11	47025201	chr_11:47025201-47036000	A	CN2	.	.	DUP
chr_9	3450001	chr_9:3450001-3452400	A	CN0	.	.	DEL
chr_12	17725601	chr_12:17725601-17729200	A	CN2,CNH	.	.	DUP
chr_13	41155201	chr_13:41155201-41159200	A	CN0,CN2	.	.	DEL
chr_25	26781601	chr_25:26781601-26784000	A	CN0	.	.	DEL
chr_3	65510401	chr_3:65510401-65514000	A	CN0,CN2	.	.	DEL
chr_22	37224001	chr_22:37224001-37226400	A	CN0	.	.	DEL
chr_4	24773601	chr_4:24773601-24776400	A	CN0	.	.	DEL
chr_7	76590801	chr_7:76590801-76594800	A	CN0	.	.	DEL
chr_29	2202001	chr_29:2202001-2320000	A	CN2,CNH	.	.	DUP
chr_10	22822401	chr_10:22822401-22825600	A	CN0	.	.	DEL
chr_14	65499201	chr_14:65499201-65503600	A	CN0	.	.	DEL
chr_29	10217201	chr_29:10217201-10222000	A	CN0	.	.	DEL
chr_10	37450801	chr_10:37450801-37454400	A	CN0	.	.	DEL
chr_4	52460801	chr_4:52460801-52463200	A	CN0	.	.	DEL
chr_8	69969201	chr_8:69969201-69974000	A	CN2,CNH	.	.	DUP
chr_6	38237201	chr_6:38237201-38240800	A	CN0	.	.	DEL
chr_1	164694001	chr_1:164694001-164697200	A	CN0	.	.	DEL
chr_31	192401	chr_31:192401-194000	A	CN0	.	.	DEL
chr_13	23287601	chr_13:23287601-23290000	A	CN0	.	.	DEL
chr_4	9239601	chr_4:9239601-9278400	A	CN0,CN2	.	.	DUP
chr_19	55502401	chr_19:55502401-55505600	A	CN0	.	.	DEL
chr_24	47134401	chr_24:47134401-47179600	A	CN0,CN2	.	.	DUP
chr_20	26255601	chr_20:26255601-26257600	A	CN0,CN2	.	.	DUP
chr_1	9661201	chr_1:9661201-9663200	A	CN0	.	.	DEL
chr_7	76508801	chr_7:76508801-76511600	A	CN0,CN2	.	.	DEL
chr_6	48762801	chr_6:48762801-48766000	A	CN0,CN2	.	.	DEL
chr_2	107548401	chr_2:107548401-107552800	A	CN2	.	.	DUP
chr_18	13086001	chr_18:13086001-13138000	A	CN0,CN2,CNH	.	.	DUP
chr_11	41902001	chr_11:41902001-41907200	A	CN2,CNH	.	.	DUP
chr_10	21274001	chr_10:21274001-21278400	A	CN0,CN2	.	.	DEL
chr_20	32457601	chr_20:32457601-32461600	A	CN0	.	.	DEL
chr_15	3510001	chr_15:3510001-3516000	A	CN0,CN2,CNH	.	.	DUP
chr_21	1972001	chr_21:1972001-1997200	A	CN2,CNH	.	.	DUP
chr_2	107589201	chr_2:107589201-107599200	A	CN2	.	.	DUP
chr_4	55842401	chr_4:55842401-55846400	A	CN0	.	.	DEL
chr_19	16181201	chr_19:16181201-16184400	A	CN0	.	.	DEL
chr_23	7627201	chr_23:7627201-7739200	A	CN2,CNH	.	.	DUP
chr_8	33084401	chr_8:33084401-33089600	A	CN0	.	.	DEL
chr_7	31839601	chr_7:31839601-31846800	A	CN0,CN2	.	.	DUP
chr_9	57535201	chr_9:57535201-57537600	A	CN0	.	.	DEL
chr_5	37891201	chr_5:37891201-37893200	A	CN0,CN2	.	.	DEL
chr_30	18727601	chr_30:18727601-18730000	A	CN0	.	.	DEL
chr_20	33257201	chr_20:33257201-33259600	A	CN0	.	.	DEL
chr_22	7979601	chr_22:7979601-7981600	A	CN0,CN2	.	.	DEL
chr_29	22620801	chr_29:22620801-22622800	A	CN2	.	.	DUP
chr_30	24831601	chr_30:24831601-24834000	A	CN2	.	.	DUP
chr_31	17117601	chr_31:17117601-17120400	A	CN0	.	.	DEL
chr_7	99334801	chr_7:99334801-99337600	A	CN0	.	.	DEL
chr_10	16634401	chr_10:16634401-16640000	A	CN2	.	.	DUP
chr_29	1899201	chr_29:1899201-1904000	A	CN0,CN2	.	.	DUP
chr_5	56822001	chr_5:56822001-56824400	A	CN0	.	.	DEL
chr_23	7618801	chr_23:7618801-7625600	A	CN2	.	.	DUP
chr_8	31856801	chr_8:31856801-31862000	A	CN0,CN2,CNH	.	.	DUP
chr_17	22670001	chr_17:22670001-22671600	A	CN0,CN2	.	.	DEL
chr_27	6629201	chr_27:6629201-6637600	A	CN2,CNH	.	.	DUP
chr_21	652801	chr_21:652801-657600	A	CN2,CNH	.	.	DUP
chr_25	118001	chr_25:118001-120000	A	CN0,CN2	.	.	DUP
chr_13	27069201	chr_13:27069201-27072800	A	CN0	.	.	DEL
chr_2	97106401	chr_2:97106401-97110400	A	CN0,CN2	.	.	DUP
chr_2	94203601	chr_2:94203601-94207600	A	CN0	.	.	DEL
chr_24	38137201	chr_24:38137201-38140000	A	CN2	.	.	DUP
chr_1	47358001	chr_1:47358001-47362000	A	CN0	.	.	DEL
chr_21	1927201	chr_21:1927201-1933600	A	CN0,CN2,CNH	.	.	DUP
chr_29	1439601	chr_29:1439601-1444400	A	CN0,CN2	.	.	DUP
chr_29	4054001	chr_29:4054001-4055600	A	CN0,CN2	.	.	DEL
chr_4	104916801	chr_4:104916801-104919600	A	CN0,CN2	.	.	DEL
chr_6	39581601	chr_6:39581601-39588400	A	CN0,CN2	.	.	DEL
chr_11	41854801	chr_11:41854801-41865200	A	CN2,CNH	.	.	DUP
chr_10	38284001	chr_10:38284001-38286000	A	CN0	.	.	DEL
chr_6	61361201	chr_6:61361201-61364000	A	CN0	.	.	DEL
chr_31	24356801	chr_31:24356801-24359600	A	CN0	.	.	DEL
chr_13	7340001	chr_13:7340001-7346000	A	CN2,CNH	.	.	DUP
chr_24	7332801	chr_24:7332801-7336400	A	CN0	.	.	DEL
chr_5	60622401	chr_5:60622401-60626000	A	CN0	.	.	DEL
chr_7	75344001	chr_7:75344001-75346400	A	CN0	.	.	DEL
chr_18	9820401	chr_18:9820401-9824000	A	CN2	.	.	DUP
chr_27	1505601	chr_27:1505601-1507600	A	CN0,CN2	.	.	DUP
chr_23	31392401	chr_23:31392401-31394000	A	CN0	.	.	DEL
chr_7	32424001	chr_7:32424001-32426400	A	CN0	.	.	DEL
chr_12	27575201	chr_12:27575201-27580000	A	CN0,CN2	.	.	DUP
chr_20	442801	chr_20:442801-446000	A	CN0,CN2,CNH	.	.	DEL
chr_22	2082401	chr_22:2082401-2088400	A	CN0,CN2	.	.	DUP
chr_27	1526001	chr_27:1526001-1534400	A	CN2	.	.	DUP
chr_18	9858401	chr_18:9858401-9862000	A	CN0,CN2	.	.	DEL
chr_7	35236001	chr_7:35236001-35243200	A	CN0,CN2	.	.	DEL
chr_19	2770001	chr_19:2770001-2775600	A	CN0,CN2	.	.	DEL
chr_18	65276001	chr_18:65276001-65278800	A	CN0	.	.	DEL
chr_25	26784801	chr_25:26784801-26788000	A	CN0,CN2	.	.	DEL
chr_7	53929601	chr_7:53929601-53942800	A	CN2	.	.	DUP
chr_6	74037201	chr_6:74037201-74039600	A	CN0	.	.	DEL
chr_22	36807601	chr_22:36807601-36811600	A	CN2	.	.	DUP
chr_20	32318401	chr_20:32318401-32321200	A	CN0	.	.	DEL
chr_23	15961201	chr_23:15961201-15963600	A	CN0,CN2	.	.	DUP
chr_1	10448401	chr_1:10448401-10458800	A	CN2	.	.	DUP
chr_2	50394001	chr_2:50394001-50396400	A	CN0	.	.	DEL
chr_9	25648001	chr_9:25648001-25650800	A	CN0	.	.	DEL
chr_23	48450401	chr_23:48450401-48452800	A	CN0	.	.	DEL
chr_10	24127201	chr_10:24127201-24132800	A	CN2,CNH	.	.	DUP
chr_22	24176801	chr_22:24176801-24180000	A	CN0,CN2	.	.	DUP
chr_5	60615201	chr_5:60615201-60620000	A	CN0,CN2	.	.	DEL
chr_18	13839201	chr_18:13839201-13845600	A	CN0	.	.	DEL
chr_22	11544001	chr_22:11544001-11546000	A	CN0,CN2	.	.	DUP
chr_8	89610401	chr_8:89610401-89612400	A	CN0	.	.	DEL
chr_7	66087601	chr_7:66087601-66090800	A	CN0	.	.	DEL
chr_3	36482401	chr_3:36482401-36489600	A	CN2	.	.	DUP
chr_18	10064801	chr_18:10064801-10070400	A	CN0,CN2	.	.	DUP
chr_29	1102001	chr_29:1102001-1114400	A	CN2,CNH	.	.	DUP
chr_8	93200001	chr_8:93200001-93204400	A	CN0	.	.	DEL
chr_20	31180001	chr_20:31180001-31188800	A	CN0,CN2	.	.	DUP
chr_8	81687601	chr_8:81687601-81690000	A	CN0	.	.	DEL
chr_8	88017601	chr_8:88017601-88020000	A	CN0	.	.	DEL
chr_3	79918001	chr_3:79918001-79921600	A	CN0	.	.	DEL
chr_7	54105201	chr_7:54105201-54109600	A	CN2,CNH	.	.	DUP
chr_2	34652401	chr_2:34652401-34654800	A	CN0,CN2	.	.	DEL
chr_19	9689201	chr_19:9689201-9691200	A	CN0	.	.	DUP
chr_12	31292801	chr_12:31292801-31297200	A	CN2	.	.	DUP
chr_20	208001	chr_20:208001-219600	A	CN0	.	.	DEL
chr_23	45702001	chr_23:45702001-45706000	A	CN0	.	.	DEL
chr_22	24569201	chr_22:24569201-24572800	A	CN2	.	.	DUP
chr_21	14976801	chr_21:14976801-14982800	A	CN0,CN2	.	.	DEL
chr_2	34673601	chr_2:34673601-34686400	A	CN0,CN2,CNH	.	.	DUP
chr_11	52006401	chr_11:52006401-52008800	A	CN0	.	.	DEL
chr_3	55238801	chr_3:55238801-55241200	A	CN0	.	.	DEL
chr_7	55157201	chr_7:55157201-55160400	A	CN0	.	.	DEL
chr_7	48987601	chr_7:48987601-48997200	A	CN2	.	.	DUP
chr_24	20774801	chr_24:20774801-20781200	A	CN2,CNH	.	.	DUP
chr_29	1372001	chr_29:1372001-1377200	A	CN0,CN2	.	.	DUP
chr_19	5781601	chr_19:5781601-5785200	A	CN0	.	.	DEL
chr_25	26800401	chr_25:26800401-26802800	A	CN0	.	.	DEL
chr_8	42327201	chr_8:42327201-42333200	A	CN0	.	.	DEL
chr_13	22819201	chr_13:22819201-22824400	A	CN2	.	.	DUP
chr_6	74089601	chr_6:74089601-74092800	A	CN0	.	.	DEL
chr_1	28114401	chr_1:28114401-28135600	A	CN2,CNH	.	.	DUP
chr_18	23486401	chr_18:23486401-23488800	A	CN0,CN2	.	.	DEL
chr_1	159509601	chr_1:159509601-159513600	A	CN2	.	.	DUP
chr_19	36336801	chr_19:36336801-36343200	A	CN2	.	.	DUP
chr_7	76558001	chr_7:76558001-76561200	A	CN0	.	.	DEL
chr_7	49189201	chr_7:49189201-49199600	A	CN0	.	.	DEL
chr_14	79583601	chr_14:79583601-79585600	A	CN0	.	.	DEL
chr_20	2725601	chr_20:2725601-2728800	A	CN0	.	.	DEL
chr_14	87052401	chr_14:87052401-87057600	A	CN2	.	.	DUP
chr_25	18111601	chr_25:18111601-18198400	A	CN0,CN2	.	.	DEL
chr_19	8507601	chr_19:8507601-8511600	A	CN0	.	.	DEL
chr_3	46907201	chr_3:46907201-46910000	A	CN0	.	.	DEL
chr_3	67103201	chr_3:67103201-67106400	A	CN0	.	.	DEL
chr_30	28498401	chr_30:28498401-28503600	A	CN2	.	.	DUP
chr_12	27561601	chr_12:27561601-27568800	A	CN0,CN2	.	.	DUP
chr_29	1543601	chr_29:1543601-1546800	A	CN0,CN2	.	.	DUP
chr_7	76459601	chr_7:76459601-76472800	A	CN0,CN2	.	.	DEL
chr_6	61016401	chr_6:61016401-61019200	A	CN0	.	.	DEL
chr_6	70970801	chr_6:70970801-70974800	A	CN2	.	.	DUP
chr_11	32929601	chr_11:32929601-32936000	A	CN2,CNH	.	.	DUP
chr_2	120031201	chr_2:120031201-120034800	A	CN0	.	.	DEL
chr_15	80811201	chr_15:80811201-80813600	A	CN0	.	.	DEL
chr_12	24179201	chr_12:24179201-24187600	A	CN2,CNH	.	.	DUP
chr_9	61264001	chr_9:61264001-61266800	A	CN0	.	.	DEL
chr_15	34016001	chr_15:34016001-34018400	A	CN0	.	.	DEL
chr_18	3368001	chr_18:3368001-3376400	A	CN0	.	.	DEL
chr_19	33200001	chr_19:33200001-33204000	A	CN0	.	.	DEL
chr_18	82448801	chr_18:82448801-82451200	A	CN0,CN2	.	.	DEL
chr_3	58262001	chr_3:58262001-58266000	A	CN0	.	.	DEL
chr_22	21044001	chr_22:21044001-21049200	A	CN2,CNH	.	.	DUP
chr_21	43860401	chr_21:43860401-43865200	A	CN0	.	.	DEL
chr_8	4450801	chr_8:4450801-4461600	A	CN2	.	.	DUP
chr_3	53210401	chr_3:53210401-53214000	A	CN0	.	.	DEL
chr_18	9157201	chr_18:9157201-9160800	A	CN0	.	.	DEL
chr_7	76606001	chr_7:76606001-76610000	A	CN0	.	.	DEL
chr_1	53338801	chr_1:53338801-53341200	A	CN0	.	.	DEL
chr_1	164604401	chr_1:164604401-164606400	A	CN2	.	.	DUP
chr_20	33436401	chr_20:33436401-33517600	A	CN0	.	.	DEL
chr_12	4183201	chr_12:4183201-4188400	A	CN0	.	.	DEL
chr_5	71667201	chr_5:71667201-71672800	A	CN0	.	.	DEL
chr_2	34632001	chr_2:34632001-34634400	A	CN0	.	.	DEL
chr_23	40120401	chr_23:40120401-40122800	A	CN2	.	.	DUP
chr_9	431601	chr_9:431601-435600	A	CN0	.	.	DEL
chr_23	46771601	chr_23:46771601-46773600	A	CN0	.	.	DEL
chr_31	19306401	chr_31:19306401-19309600	A	CN0	.	.	DEL
chr_5	42856401	chr_5:42856401-42858400	A	CN2	.	.	DUP
chr_7	49310801	chr_7:49310801-49314000	A	CN0	.	.	DEL
chr_2	5933601	chr_2:5933601-5935600	A	CN2	.	.	DUP
chr_7	74712001	chr_7:74712001-75109600	A	CN0	.	.	DEL
chr_8	41680401	chr_8:41680401-41683600	A	CN0	.	.	DEL
chr_20	62926401	chr_20:62926401-62928800	A	CN0	.	.	DEL
chr_6	40424801	chr_6:40424801-40437200	A	CN0	.	.	DEL
chr_20	2057201	chr_20:2057201-2063200	A	CN0	.	.	DEL
chr_18	61876801	chr_18:61876801-61878400	A	CN0	.	.	DEL
chr_10	28633601	chr_10:28633601-28636400	A	CN2	.	.	DUP
chr_9	72114801	chr_9:72114801-72118400	A	CN0	.	.	DEL
chr_27	10424801	chr_27:10424801-10426400	A	CN0	.	.	DEL
chr_15	72401	chr_15:72401-76800	A	CN0,CN2	.	.	DEL
chr_4	57159201	chr_4:57159201-57165200	A	CN0	.	.	DEL
chr_8	5158401	chr_8:5158401-5161600	A	CN0	.	.	DEL
chr_8	73918001	chr_8:73918001-73920000	A	CN0	.	.	DEL
chr_27	3227201	chr_27:3227201-3229200	A	CN0	.	.	DEL
chr_3	66628801	chr_3:66628801-66630400	A	CN0	.	.	DEL
chr_27	34454001	chr_27:34454001-34484800	A	CN0,CN2	.	.	DEL
chr_30	10480001	chr_30:10480001-10482400	A	CN0	.	.	DEL
chr_29	1425601	chr_29:1425601-1429600	A	CN0,CN2	.	.	DEL
chr_5	37528001	chr_5:37528001-37530800	A	CN2	.	.	DUP
chr_15	17448401	chr_15:17448401-17455600	A	CN0	.	.	DEL
chr_7	34715201	chr_7:34715201-34718800	A	CN0	.	.	DEL
chr_22	21020401	chr_22:21020401-21030400	A	CN0,CN2	.	.	DUP
chr_3	4001	chr_3:4001-8800	A	CN2	.	.	DUP
chr_3	6388001	chr_3:6388001-6391200	A	CN0	.	.	DEL
chr_12	7736401	chr_12:7736401-7738800	A	CN0	.	.	DEL
chr_6	70975201	chr_6:70975201-70979600	A	CN2	.	.	DUP
chr_8	69060401	chr_8:69060401-69062800	A	CN0	.	.	DEL
chr_4	106318401	chr_4:106318401-106321600	A	CN0	.	.	DEL
chr_30	25190001	chr_30:25190001-25195200	A	CN2	.	.	DUP
chr_6	46976801	chr_6:46976801-46980400	A	CN0	.	.	DEL
chr_9	6266401	chr_9:6266401-6270800	A	CN0	.	.	DEL
chr_19	39779201	chr_19:39779201-39781600	A	CN0	.	.	DEL
chr_15	17027601	chr_15:17027601-17043200	A	CN2	.	.	DUP
chr_11	32924801	chr_11:32924801-32928400	A	CN2,CNH	.	.	DUP
chr_1	155928801	chr_1:155928801-155934000	A	CN2	.	.	DUP
chr_12	27454001	chr_12:27454001-27474800	A	CN0,CN2	.	.	DUP
chr_7	7421201	chr_7:7421201-7423200	A	CN0	.	.	DEL
chr_3	7961201	chr_3:7961201-7966400	A	CN0	.	.	DEL
chr_7	79200801	chr_7:79200801-79207600	A	CN2,CNH	.	.	DUP
chr_30	25156001	chr_30:25156001-25160800	A	CN2	.	.	DUP
chr_4	9062801	chr_4:9062801-9086800	A	CN0,CN2	.	.	DUP
chr_3	48726401	chr_3:48726401-48728800	A	CN0,CN2	.	.	DEL
chr_4	33537601	chr_4:33537601-33540800	A	CN0	.	.	DEL
chr_17	15673601	chr_17:15673601-15675600	A	CN0	.	.	DEL
chr_23	130401	chr_23:130401-136400	A	CN2	.	.	DUP
chr_5	37884001	chr_5:37884001-37887200	A	CN0	.	.	DEL
chr_1	136532401	chr_1:136532401-136535200	A	CN0	.	.	DEL
chr_9	21950001	chr_9:21950001-21952400	A	CN0	.	.	DEL
chr_3	65914401	chr_3:65914401-65916800	A	CN0	.	.	DEL
chr_8	41684401	chr_8:41684401-41687200	A	CN0	.	.	DEL
chr_12	25861201	chr_12:25861201-25866800	A	CN0,CN2	.	.	DEL
chr_6	25803601	chr_6:25803601-25815600	A	CN0	.	.	DEL
chr_20	32680001	chr_20:32680001-32687200	A	CN0	.	.	DEL
chr_5	45805201	chr_5:45805201-45813200	A	CN0,CN2	.	.	DUP
chr_17	27433201	chr_17:27433201-27436000	A	CN0	.	.	DEL
chr_22	37234001	chr_22:37234001-37237600	A	CN0	.	.	DEL
chr_8	84118401	chr_8:84118401-84122400	A	CN2,CNH	.	.	DUP
chr_1	67206401	chr_1:67206401-67212000	A	CN2,CNH	.	.	DUP
chr_25	35719201	chr_25:35719201-35724400	A	CN0	.	.	DEL
chr_1	34150001	chr_1:34150001-34154400	A	CN0	.	.	DEL
chr_8	1373201	chr_8:1373201-1378800	A	CN0	.	.	DEL
chr_25	220801	chr_25:220801-227600	A	CN0	.	.	DEL
chr_8	4421201	chr_8:4421201-4423600	A	CN2	.	.	DUP
chr_22	24278001	chr_22:24278001-24281200	A	CN0,CN2	.	.	DEL
chr_1	159382801	chr_1:159382801-159388400	A	CN0,CN2	.	.	DEL
chr_9	72094001	chr_9:72094001-72098000	A	CN0	.	.	DEL
chr_24	20888401	chr_24:20888401-20891600	A	CN0	.	.	DEL
chr_4	79895201	chr_4:79895201-79898000	A	CN0	.	.	DEL
chr_19	28458801	chr_19:28458801-28460800	A	CN0	.	.	DEL
chr_18	9947201	chr_18:9947201-9952400	A	CN0,CN2	.	.	DEL
chr_23	41183601	chr_23:41183601-41187200	A	CN0	.	.	DEL
chr_14	92810401	chr_14:92810401-92816400	A	CN0,CN2	.	.	DEL
chr_2	107542001	chr_2:107542001-107546800	A	CN2	.	.	DUP
chr_18	9754801	chr_18:9754801-9768000	A	CN2,CNH	.	.	DUP
chr_1	174957601	chr_1:174957601-174962800	A	CN0	.	.	DEL
chr_7	54383201	chr_7:54383201-54385200	A	CN0	.	.	DEL
chr_9	29982001	chr_9:29982001-29988400	A	CN0	.	.	DEL
chr_3	75030401	chr_3:75030401-75034800	A	CN0	.	.	DEL
chr_6	74344801	chr_6:74344801-74351200	A	CN0	.	.	DEL
chr_24	47008401	chr_24:47008401-47012000	A	CN0	.	.	DEL
chr_18	57808001	chr_18:57808001-57811200	A	CN0	.	.	DEL
chr_5	71847201	chr_5:71847201-71850000	A	CN0,CN2	.	.	DEL
chr_15	91601	chr_15:91601-94800	A	CN0	.	.	DEL
chr_3	8207201	chr_3:8207201-8214800	A	CN2	.	.	DUP
chr_8	5692001	chr_8:5692001-5699200	A	CN0,CN2	.	.	DUP
chr_16	41934401	chr_16:41934401-41940000	A	CN0	.	.	DEL
chr_27	1075201	chr_27:1075201-1080800	A	CN0,CN2	.	.	DEL
chr_23	193601	chr_23:193601-209600	A	CN2	.	.	DUP
chr_31	16701601	chr_31:16701601-16704000	A	CN0	.	.	DEL
chr_30	25020401	chr_30:25020401-25026400	A	CN0,CN2	.	.	DEL
chr_18	3348801	chr_18:3348801-3355200	A	CN0	.	.	DEL
chr_20	85201	chr_20:85201-95200	A	CN2	.	.	DUP
chr_30	25247201	chr_30:25247201-25249600	A	CN2	.	.	DUP
chr_20	33216001	chr_20:33216001-33224000	A	CN0	.	.	DEL
chr_7	76552801	chr_7:76552801-76556800	A	CN0	.	.	DEL
chr_14	51659201	chr_14:51659201-51674000	A	CN2	.	.	DUP
chr_7	37044401	chr_7:37044401-37050400	A	CN0	.	.	DEL
chr_11	55927201	chr_11:55927201-55929600	A	CN0	.	.	DEL
chr_16	53616001	chr_16:53616001-53620800	A	CN0	.	.	DEL
chr_29	29753201	chr_29:29753201-29766000	A	CN0,CN2	.	.	DEL
chr_20	30058401	chr_20:30058401-30063200	A	CN0	.	.	DEL
chr_18	9650401	chr_18:9650401-9702800	A	CN0,CN2	.	.	DEL
chr_20	387201	chr_20:387201-406800	A	CN2	.	.	DUP
chr_10	13078001	chr_10:13078001-13086000	A	CN2,CNH	.	.	DUP
chr_22	25556401	chr_22:25556401-25618400	A	CN0,CN2	.	.	DUP
chr_6	73258001	chr_6:73258001-73261200	A	CN0	.	.	DEL
chr_3	8197601	chr_3:8197601-8206400	A	CN2	.	.	DUP
chr_18	2094401	chr_18:2094401-2097200	A	CN0	.	.	DEL
chr_30	25250401	chr_30:25250401-25258400	A	CN0,CN2	.	.	DUP
chr_4	40926801	chr_4:40926801-40932800	A	CN0	.	.	DEL
chr_6	40177601	chr_6:40177601-40179600	A	CN0	.	.	DEL
chr_25	26972001	chr_25:26972001-26974000	A	CN0	.	.	DEL
chr_1	158847601	chr_1:158847601-158854000	A	CN0	.	.	DEL
chr_2	107554401	chr_2:107554401-107562800	A	CN2	.	.	DUP
chr_20	29622401	chr_20:29622401-29636800	A	CN0	.	.	DEL
chr_20	169201	chr_20:169201-177600	A	CN2	.	.	DUP
chr_2	11669201	chr_2:11669201-11681600	A	CN2	.	.	DUP
chr_1	160560801	chr_1:160560801-160610400	A	CN0	.	.	DEL
chr_7	9246001	chr_7:9246001-9249600	A	CN0	.	.	DEL
chr_10	23910001	chr_10:23910001-23912400	A	CN0	.	.	DEL
chr_5	44445201	chr_5:44445201-44461200	A	CN2	.	.	DUP
chr_24	20696001	chr_24:20696001-20709600	A	CN2,CNH	.	.	DUP
chr_18	1568801	chr_18:1568801-1572400	A	CN0	.	.	DEL
chr_1	80950001	chr_1:80950001-80958800	A	CN0,CN2	.	.	DEL
chr_22	21354001	chr_22:21354001-21358800	A	CN0	.	.	DEL
chr_15	38678801	chr_15:38678801-38682800	A	CN0	.	.	DEL
chr_4	20832001	chr_4:20832001-20837200	A	CN0	.	.	DEL
chr_4	43706001	chr_4:43706001-43708400	A	CN0,CN2	.	.	DEL
chr_20	27786401	chr_20:27786401-27793600	A	CN2	.	.	DUP
chr_21	49750001	chr_21:49750001-49754800	A	CN0	.	.	DUP
chr_10	11569601	chr_10:11569601-11572000	A	CN0	.	.	DEL
chr_12	27480801	chr_12:27480801-27496000	A	CN0,CN2	.	.	DEL
chr_1	74402001	chr_1:74402001-74404800	A	CN0	.	.	DEL
chr_30	25205601	chr_30:25205601-25208800	A	CN2	.	.	DUP
chr_26	14750001	chr_26:14750001-14752800	A	CN0	.	.	DEL
chr_8	5259601	chr_8:5259601-5269200	A	CN0	.	.	DEL
chr_14	41982801	chr_14:41982801-41987200	A	CN0	.	.	DEL
chr_17	73147601	chr_17:73147601-73153600	A	CN0	.	.	DEL
chr_10	16771601	chr_10:16771601-16777600	A	CN0	.	.	DEL
chr_7	35174801	chr_7:35174801-35184400	A	CN0	.	.	DEL
chr_29	29817601	chr_29:29817601-29821600	A	CN0	.	.	DEL
chr_20	32646801	chr_20:32646801-32652000	A	CN0	.	.	DEL
chr_18	69594801	chr_18:69594801-69596400	A	CN0	.	.	DEL
chr_8	5326801	chr_8:5326801-5330000	A	CN0	.	.	DEL
chr_16	40230001	chr_16:40230001-40276400	A	CN0	.	.	DEL
chr_11	55286401	chr_11:55286401-55291600	A	CN0	.	.	DEL
chr_30	17846401	chr_30:17846401-17849600	A	CN0	.	.	DEL
chr_1	176380401	chr_1:176380401-176385600	A	CN0	.	.	DEL
chr_7	73670801	chr_7:73670801-73673200	A	CN0	.	.	DEL
chr_18	13825201	chr_18:13825201-13828400	A	CN0	.	.	DEL
chr_1	96392801	chr_1:96392801-96396000	A	CN0	.	.	DEL
chr_11	46548401	chr_11:46548401-46550000	A	CN0	.	.	DEL
chr_8	5448801	chr_8:5448801-5459200	A	CN2	.	.	DUP
chr_12	19194801	chr_12:19194801-19312400	A	CN2,CNH	.	.	DUP
chr_18	47985601	chr_18:47985601-47988000	A	CN0	.	.	DEL
chr_18	9911601	chr_18:9911601-9915200	A	CN0,CN2	.	.	DEL
chr_29	1386001	chr_29:1386001-1394000	A	CN0,CN2	.	.	DUP
chr_6	41370801	chr_6:41370801-41375200	A	CN0	.	.	DEL
chr_29	853201	chr_29:853201-963200	A	CN2,CNH	.	.	DUP
chr_4	1454801	chr_4:1454801-1461200	A	CN0	.	.	DEL
chr_8	31817601	chr_8:31817601-31819600	A	CN0,CN2	.	.	DEL
chr_1	142761201	chr_1:142761201-142767200	A	CN0	.	.	DEL
chr_10	24141201	chr_10:24141201-24155200	A	CN2	.	.	DUP
chr_13	23634401	chr_13:23634401-23638800	A	CN0	.	.	DEL
chr_7	76521601	chr_7:76521601-76529600	A	CN0	.	.	DEL
chr_5	74030801	chr_5:74030801-74035200	A	CN0	.	.	DEL
chr_5	10369201	chr_5:10369201-10373200	A	CN0	.	.	DEL
chr_20	50898001	chr_20:50898001-50903600	A	CN0	.	.	DEL
chr_10	1501601	chr_10:1501601-1506000	A	CN0	.	.	DEL
chr_17	9345201	chr_17:9345201-9350000	A	CN0	.	.	DEL
chr_22	36819201	chr_22:36819201-36827200	A	CN2	.	.	DUP
chr_23	15201201	chr_23:15201201-15204400	A	CN0	.	.	DEL
chr_2	107626001	chr_2:107626001-107632400	A	CN2	.	.	DUP
chr_19	431201	chr_19:431201-432800	A	CN0	.	.	DEL
chr_1	114839601	chr_1:114839601-114854400	A	CN2,CNH	.	.	DUP
chr_2	112196401	chr_2:112196401-112200000	A	CN0	.	.	DEL
chr_10	6796401	chr_10:6796401-6802400	A	CN0	.	.	DEL
chr_15	29808001	chr_15:29808001-29810400	A	CN0	.	.	DEL
chr_20	32574401	chr_20:32574401-32602000	A	CN0,CN2,CNH	.	.	DUP
chr_7	49281601	chr_7:49281601-49288000	A	CN0	.	.	DEL
chr_15	17078001	chr_15:17078001-17124000	A	CN0	.	.	DEL
chr_30	8096801	chr_30:8096801-8100800	A	CN0	.	.	DEL
chr_20	8432801	chr_20:8432801-8436000	A	CN0	.	.	DEL
chr_20	23275601	chr_20:23275601-23278400	A	CN0	.	.	DEL
chr_26	39808801	chr_26:39808801-39810400	A	CN0	.	.	DEL
chr_24	6928001	chr_24:6928001-6931600	A	CN0	.	.	DEL
chr_8	31449201	chr_8:31449201-31472800	A	CN2,CNH	.	.	DUP
chr_14	91199601	chr_14:91199601-91203600	A	CN0	.	.	DEL
chr_10	35889201	chr_10:35889201-35891600	A	CN0	.	.	DEL
chr_4	68592001	chr_4:68592001-68596400	A	CN0	.	.	DEL
chr_29	1629201	chr_29:1629201-1636000	A	CN0,CN2	.	.	DEL
chr_5	41525201	chr_5:41525201-41536000	A	CN2	.	.	DUP
chr_13	1045601	chr_13:1045601-1048000	A	CN0	.	.	DEL
chr_5	71836001	chr_5:71836001-71841200	A	CN0,CN2	.	.	DEL
chr_25	35674801	chr_25:35674801-35716800	A	CN0	.	.	DEL
chr_23	23920001	chr_23:23920001-23926000	A	CN0	.	.	DEL
chr_2	11628401	chr_2:11628401-11637200	A	CN2	.	.	DUP
chr_14	28948801	chr_14:28948801-28953600	A	CN2	.	.	DUP
chr_9	421601	chr_9:421601-431200	A	CN0	.	.	DEL
chr_2	60498801	chr_2:60498801-60504800	A	CN0	.	.	DEL
chr_5	48540801	chr_5:48540801-48548400	A	CN0	.	.	DEL
chr_20	55614001	chr_20:55614001-55618800	A	CN0	.	.	DEL
chr_9	82708401	chr_9:82708401-82713200	A	CN2	.	.	DUP
chr_22	27804401	chr_22:27804401-27815600	A	CN2	.	.	DUP
chr_12	27506801	chr_12:27506801-27553600	A	CN0,CN2	.	.	DUP
chr_3	107674001	chr_3:107674001-107681600	A	CN0	.	.	DEL
chr_3	48730001	chr_3:48730001-48732800	A	CN0	.	.	DEL
chr_7	88230801	chr_7:88230801-88238000	A	CN0	.	.	DEL
chr_28	36652001	chr_28:36652001-36657600	A	CN2	.	.	DUP
chr_6	38528401	chr_6:38528401-38531600	A	CN0	.	.	DEL
chr_7	74685201	chr_7:74685201-74696000	A	CN0	.	.	DEL
chr_7	91549201	chr_7:91549201-91552000	A	CN0	.	.	DEL
chr_9	10015201	chr_9:10015201-10018800	A	CN0	.	.	DEL
chr_4	67191601	chr_4:67191601-67195200	A	CN0	.	.	DEL
chr_25	26810801	chr_25:26810801-26814800	A	CN0	.	.	DEL
chr_10	28650401	chr_10:28650401-28655200	A	CN0,CN2	.	.	DEL
chr_8	61676801	chr_8:61676801-61680800	A	CN2,CNH	.	.	DUP
chr_20	31198801	chr_20:31198801-31221200	A	CN0,CN2	.	.	DUP
chr_6	38829601	chr_6:38829601-38835600	A	CN0	.	.	DEL
chr_3	61999201	chr_3:61999201-62004000	A	CN0	.	.	DEL
chr_20	33370801	chr_20:33370801-33377200	A	CN0	.	.	DEL
chr_13	7019601	chr_13:7019601-7080800	A	CN2,CNH	.	.	DUP
chr_15	27030801	chr_15:27030801-27033200	A	CN0	.	.	DEL
chr_20	26709201	chr_20:26709201-26847600	A	CN2,CNH	.	.	DUP
chr_15	16738001	chr_15:16738001-16743600	A	CN0	.	.	DEL
chr_21	753201	chr_21:753201-784400	A	CN2,CNH	.	.	DUP
chr_14	51702001	chr_14:51702001-51714800	A	CN0,CN2	.	.	DUP
chr_1	54958801	chr_1:54958801-54962400	A	CN0	.	.	DEL
chr_17	35770801	chr_17:35770801-35778000	A	CN0	.	.	DEL
chr_2	107660001	chr_2:107660001-107666400	A	CN2	.	.	DUP
chr_27	32243601	chr_27:32243601-32248800	A	CN0	.	.	DEL
chr_15	80804001	chr_15:80804001-80810400	A	CN0	.	.	DEL
chr_27	6494801	chr_27:6494801-6497600	A	CN2	.	.	DUP
chr_16	14929201	chr_16:14929201-14932800	A	CN0	.	.	DEL
chr_11	32460401	chr_11:32460401-32470800	A	CN2,CNH	.	.	DUP
chr_19	5256001	chr_19:5256001-5260800	A	CN0	.	.	DEL
chr_10	33410801	chr_10:33410801-33417600	A	CN0	.	.	DEL
chr_4	77884801	chr_4:77884801-77888800	A	CN0	.	.	DEL
chr_22	595201	chr_22:595201-600000	A	CN0	.	.	DEL
chr_7	76480801	chr_7:76480801-76485200	A	CN0	.	.	DEL
chr_31	13529201	chr_31:13529201-13535600	A	CN0	.	.	DEL
chr_13	23659601	chr_13:23659601-23664000	A	CN0	.	.	DEL
chr_2	96156401	chr_2:96156401-96162400	A	CN0	.	.	DEL
chr_30	25201601	chr_30:25201601-25204800	A	CN2	.	.	DUP
chr_27	33944801	chr_27:33944801-33949600	A	CN0,CN2	.	.	DEL
chr_8	13860801	chr_8:13860801-13868400	A	CN0	.	.	DEL
chr_25	29332001	chr_25:29332001-29334400	A	CN0	.	.	DEL
chr_6	76836001	chr_6:76836001-76838400	A	CN0	.	.	DEL
chr_20	30721201	chr_20:30721201-30726000	A	CN0	.	.	DEL
chr_13	23643601	chr_13:23643601-23648000	A	CN0	.	.	DEL
chr_22	24142801	chr_22:24142801-24159600	A	CN2	.	.	DUP
chr_1	161978401	chr_1:161978401-161987200	A	CN0,CN2	.	.	DEL
chr_22	37292401	chr_22:37292401-37295600	A	CN0	.	.	DEL
chr_24	47002001	chr_24:47002001-47006000	A	CN0	.	.	DEL
chr_3	48590801	chr_3:48590801-48595600	A	CN0	.	.	DEL
chr_3	83994801	chr_3:83994801-83996800	A	CN0	.	.	DEL
chr_7	76475601	chr_7:76475601-76479200	A	CN0	.	.	DEL
chr_20	32480401	chr_20:32480401-32484800	A	CN0	.	.	DEL
chr_22	37238001	chr_22:37238001-37242000	A	CN0	.	.	DEL
chr_1	38195201	chr_1:38195201-38198800	A	CN0	.	.	DEL
chr_19	50383201	chr_19:50383201-50388000	A	CN0	.	.	DEL
chr_20	31226401	chr_20:31226401-31234800	A	CN2	.	.	DUP
chr_27	31327201	chr_27:31327201-31331600	A	CN0	.	.	DEL
chr_31	232001	chr_31:232001-246000	A	CN2	.	.	DUP
chr_1	162606001	chr_1:162606001-162620400	A	CN0	.	.	DEL
chr_27	34088801	chr_27:34088801-34109600	A	CN2,CNH	.	.	DUP
chr_7	49295201	chr_7:49295201-49306000	A	CN0	.	.	DEL
chr_19	5380401	chr_19:5380401-5412800	A	CN2,CNH	.	.	DUP
chr_18	1072801	chr_18:1072801-1079200	A	CN0	.	.	DEL
chr_27	34728401	chr_27:34728401-34743200	A	CN0,CN2	.	.	DEL
chr_28	36627201	chr_28:36627201-36637200	A	CN0,CN2	.	.	DEL
chr_15	17066801	chr_15:17066801-17076400	A	CN0,CN2	.	.	DEL
chr_12	4177201	chr_12:4177201-4182800	A	CN0	.	.	DEL
chr_4	96677601	chr_4:96677601-96686800	A	CN0	.	.	DEL
chr_12	4189601	chr_12:4189601-4211200	A	CN0	.	.	DEL
chr_29	17807201	chr_29:17807201-17810800	A	CN0	.	.	DEL
chr_19	59398401	chr_19:59398401-59400800	A	CN0	.	.	DEL
chr_26	6336401	chr_26:6336401-6339600	A	CN0	.	.	DEL
chr_13	27965601	chr_13:27965601-27977200	A	CN0	.	.	DEL
chr_2	36285201	chr_2:36285201-36289200	A	CN0	.	.	DEL
chr_22	37226801	chr_22:37226801-37232400	A	CN0	.	.	DEL
chr_20	36239601	chr_20:36239601-36244800	A	CN0	.	.	DEL
chr_20	29292801	chr_20:29292801-29296800	A	CN0,CN2	.	.	DEL
chr_20	31051201	chr_20:31051201-31054400	A	CN0	.	.	DEL
chr_17	33533601	chr_17:33533601-33536800	A	CN0	.	.	DEL
chr_7	91008001	chr_7:91008001-91012000	A	CN0	.	.	DEL
chr_4	33130801	chr_4:33130801-33134400	A	CN0	.	.	DEL
chr_3	64238001	chr_3:64238001-64244800	A	CN0	.	.	DEL
chr_6	37717601	chr_6:37717601-37723600	A	CN0	.	.	DEL
chr_13	12484001	chr_13:12484001-12489200	A	CN0	.	.	DEL
chr_12	9784801	chr_12:9784801-9787200	A	CN0	.	.	DEL
chr_4	89239201	chr_4:89239201-89245200	A	CN0	.	.	DEL
chr_4	33126001	chr_4:33126001-33130400	A	CN0	.	.	DEL
chr_26	30317201	chr_26:30317201-30318800	A	CN0	.	.	DEL
chr_2	67967201	chr_2:67967201-67972000	A	CN0	.	.	DEL
chr_5	4163601	chr_5:4163601-4167200	A	CN0	.	.	DEL
chr_27	33954801	chr_27:33954801-33961200	A	CN0	.	.	DEL
chr_6	77352001	chr_6:77352001-77354400	A	CN0	.	.	DEL
chr_1	34134401	chr_1:34134401-34140400	A	CN0	.	.	DEL
chr_17	34190401	chr_17:34190401-34194800	A	CN0	.	.	DEL
chr_14	51716001	chr_14:51716001-51734400	A	CN2	.	.	DUP
chr_9	57096401	chr_9:57096401-57098800	A	CN0	.	.	DEL
chr_17	13481601	chr_17:13481601-13484800	A	CN0	.	.	DEL
chr_9	11225201	chr_9:11225201-11228400	A	CN0	.	.	DEL
chr_2	107567601	chr_2:107567601-107583600	A	CN2	.	.	DUP
chr_20	32898401	chr_20:32898401-32912000	A	CN0,CN2	.	.	DUP
chr_30	22372801	chr_30:22372801-22380800	A	CN0	.	.	DEL
chr_1	49655201	chr_1:49655201-49657600	A	CN0	.	.	DEL
chr_18	834001	chr_18:834001-840400	A	CN0	.	.	DEL
chr_10	1443201	chr_10:1443201-1455600	A	CN2,CNH	.	.	DUP
chr_20	19540801	chr_20:19540801-19547200	A	CN0	.	.	DEL
chr_9	59142001	chr_9:59142001-59148000	A	CN0	.	.	DEL
chr_2	107610401	chr_2:107610401-107621600	A	CN2	.	.	DUP
chr_5	45720401	chr_5:45720401-45729200	A	CN0,CN2,CNH	.	.	DUP
chr_20	29299201	chr_20:29299201-29343600	A	CN0,CN2	.	.	DEL
chr_10	39934001	chr_10:39934001-39938000	A	CN0	.	.	DEL
chr_30	23777601	chr_30:23777601-23782800	A	CN0	.	.	DEL
chr_5	71676801	chr_5:71676801-71684400	A	CN0	.	.	DEL
chr_18	49951601	chr_18:49951601-49958800	A	CN0	.	.	DEL
chr_14	8964801	chr_14:8964801-8970000	A	CN0	.	.	DEL
chr_24	36260401	chr_24:36260401-36262400	A	CN0	.	.	DEL
chr_10	42533201	chr_10:42533201-42537200	A	CN0	.	.	DEL
chr_6	46679201	chr_6:46679201-46684800	A	CN0	.	.	DEL
chr_29	29768401	chr_29:29768401-29774800	A	CN0	.	.	DEL
chr_20	28970801	chr_20:28970801-28981200	A	CN2	.	.	DUP
chr_2	56855601	chr_2:56855601-56862000	A	CN0	.	.	DEL
chr_1	80961601	chr_1:80961601-80967600	A	CN0	.	.	DEL
chr_8	4571601	chr_8:4571601-4586400	A	CN2	.	.	DUP
chr_8	4445201	chr_8:4445201-4449600	A	CN2	.	.	DUP
chr_17	20356401	chr_17:20356401-20360800	A	CN0	.	.	DEL
chr_3	82800001	chr_3:82800001-82804000	A	CN0	.	.	DEL
chr_18	46659601	chr_18:46659601-46665200	A	CN0	.	.	DEL
chr_6	39592401	chr_6:39592401-39604000	A	CN0	.	.	DEL
chr_7	31538801	chr_7:31538801-31546400	A	CN0	.	.	DEL
chr_7	89985201	chr_7:89985201-89990800	A	CN0	.	.	DEL
chr_20	31000001	chr_20:31000001-31014000	A	CN2	.	.	DUP
chr_26	7315201	chr_26:7315201-7325600	A	CN2	.	.	DUP
chr_5	51496001	chr_5:51496001-51523200	A	CN2	.	.	DUP
chr_2	60323201	chr_2:60323201-60327600	A	CN0	.	.	DEL
chr_12	13201201	chr_12:13201201-13205200	A	CN0,CN2	.	.	DEL
chr_6	40438001	chr_6:40438001-40443600	A	CN0	.	.	DEL
chr_7	54110801	chr_7:54110801-54130400	A	CN2	.	.	DUP
chr_5	31636401	chr_5:31636401-31670000	A	CN2	.	.	DUP
chr_8	52276801	chr_8:52276801-52283200	A	CN0	.	.	DEL
chr_10	65509601	chr_10:65509601-65512000	A	CN0,CN2	.	.	DEL
chr_15	91281201	chr_15:91281201-91286800	A	CN2	.	.	DUP
chr_27	6869601	chr_27:6869601-6871200	A	CN2	.	.	DUP
chr_3	8580001	chr_3:8580001-8585600	A	CN0	.	.	DEL
chr_8	6764001	chr_8:6764001-6770000	A	CN0	.	.	DEL
chr_12	21606801	chr_12:21606801-21620400	A	CN0,CN2	.	.	DEL
chr_7	76272001	chr_7:76272001-76459200	A	CN0	.	.	DEL
chr_7	53909601	chr_7:53909601-53928400	A	CN2	.	.	DUP
chr_7	45060401	chr_7:45060401-45124400	A	CN0,CN2	.	.	DUP
chr_7	53893601	chr_7:53893601-53902800	A	CN2	.	.	DUP
chr_4	92172401	chr_4:92172401-92176000	A	CN0	.	.	DEL
chr_8	5273601	chr_8:5273601-5284000	A	CN0	.	.	DEL
chr_12	14556001	chr_12:14556001-14560400	A	CN0	.	.	DEL
chr_5	71684801	chr_5:71684801-71700800	A	CN0	.	.	DEL
chr_6	40313201	chr_6:40313201-40320000	A	CN0	.	.	DEL
chr_3	46456401	chr_3:46456401-46459600	A	CN0	.	.	DEL
chr_17	631601	chr_17:631601-636800	A	CN0	.	.	DEL
chr_7	76582801	chr_7:76582801-76589600	A	CN0	.	.	DEL
chr_22	24519601	chr_22:24519601-24529200	A	CN2	.	.	DUP
chr_22	21008001	chr_22:21008001-21014000	A	CN0,CN2	.	.	DEL
chr_8	5604801	chr_8:5604801-5610400	A	CN2	.	.	DUP
chr_2	107632801	chr_2:107632801-107652000	A	CN2	.	.	DUP
chr_15	88534401	chr_15:88534401-88538000	A	CN0	.	.	DEL
chr_1	136024401	chr_1:136024401-136026800	A	CN0	.	.	DEL
chr_12	12431201	chr_12:12431201-12446400	A	CN2	.	.	DUP
chr_24	20867601	chr_24:20867601-20880400	A	CN0	.	.	DEL
chr_22	1710401	chr_22:1710401-1713600	A	CN0	.	.	DEL
chr_15	66312801	chr_15:66312801-66329200	A	CN2	.	.	DUP
chr_9	3094401	chr_9:3094401-3102400	A	CN0	.	.	DEL
chr_4	105818401	chr_4:105818401-105824000	A	CN0	.	.	DEL
chr_27	6436801	chr_27:6436801-6440000	A	CN2	.	.	DUP
chr_10	44660401	chr_10:44660401-44665200	A	CN2,CNH	.	.	DUP
chr_16	80401601	chr_16:80401601-80406000	A	CN0	.	.	DEL
chr_1	10490801	chr_1:10490801-10496400	A	CN0	.	.	DEL
chr_17	13124401	chr_17:13124401-13128800	A	CN0	.	.	DEL
chr_10	6788001	chr_10:6788001-6794400	A	CN0	.	.	DEL
chr_15	76276001	chr_15:76276001-76280400	A	CN0	.	.	DEL
chr_8	14024801	chr_8:14024801-14043200	A	CN0,CN2	.	.	DEL
chr_15	17314001	chr_15:17314001-17322400	A	CN0	.	.	DEL
chr_17	28726801	chr_17:28726801-28740000	A	CN0	.	.	DEL
chr_8	31521201	chr_8:31521201-31531200	A	CN2	.	.	DUP
chr_21	8673601	chr_21:8673601-8676800	A	CN0	.	.	DEL
chr_20	32917601	chr_20:32917601-32923200	A	CN0	.	.	DEL
chr_1	59156001	chr_1:59156001-59160800	A	CN0	.	.	DEL
chr_7	54054801	chr_7:54054801-54093600	A	CN0,CN2	.	.	DEL
chr_10	22782801	chr_10:22782801-22792000	A	CN0	.	.	DEL
chr_4	8980001	chr_4:8980001-8986000	A	CN0	.	.	DEL
chr_14	38998401	chr_14:38998401-39001200	A	CN0,CN2	.	.	DEL
chr_4	52483201	chr_4:52483201-52485200	A	CN0	.	.	DEL
chr_22	37270801	chr_22:37270801-37278800	A	CN0	.	.	DEL
chr_5	74124801	chr_5:74124801-74171200	A	CN0,CN2	.	.	DUP
chr_20	28497601	chr_20:28497601-28516400	A	CN0	.	.	DEL
chr_7	73677201	chr_7:73677201-73683600	A	CN0	.	.	DEL
chr_18	13737201	chr_18:13737201-13745600	A	CN2	.	.	DUP
chr_7	76632801	chr_7:76632801-76641200	A	CN0	.	.	DEL
chr_4	1353201	chr_4:1353201-1358800	A	CN0	.	.	DEL
chr_7	73571601	chr_7:73571601-73580000	A	CN0	.	.	DEL
chr_5	32922801	chr_5:32922801-32945600	A	CN0,CN2	.	.	DEL
chr_16	40277601	chr_16:40277601-40286800	A	CN0	.	.	DEL
chr_23	7381201	chr_23:7381201-7397600	A	CN2	.	.	DUP
chr_19	20284401	chr_19:20284401-20288000	A	CN0	.	.	DEL
chr_6	38837601	chr_6:38837601-38849600	A	CN0	.	.	DEL
chr_4	9309201	chr_4:9309201-9360000	A	CN0	.	.	DEL
chr_8	31723201	chr_8:31723201-31769600	A	CN0,CN2	.	.	DEL
chr_7	76568001	chr_7:76568001-76578400	A	CN0	.	.	DEL
chr_8	43733601	chr_8:43733601-43739600	A	CN0	.	.	DEL
chr_7	76595201	chr_7:76595201-76602800	A	CN0	.	.	DEL
chr_15	73397601	chr_15:73397601-73400400	A	CN0	.	.	DEL
chr_2	74588401	chr_2:74588401-74594400	A	CN0	.	.	DEL
chr_1	47011601	chr_1:47011601-47016000	A	CN0	.	.	DEL
chr_26	39981201	chr_26:39981201-39988000	A	CN0	.	.	DEL
chr_25	26904401	chr_25:26904401-26913200	A	CN0	.	.	DEL
chr_4	8966801	chr_4:8966801-8972000	A	CN0	.	.	DEL
chr_7	57765201	chr_7:57765201-57768400	A	CN2	.	.	DEL
chr_4	96140401	chr_4:96140401-96157200	A	CN2	.	.	DUP
chr_4	102086401	chr_4:102086401-102107600	A	CN2	.	.	DUP
chr_8	4497601	chr_8:4497601-4557600	A	CN2,CNH	.	.	DUP
chr_27	6775201	chr_27:6775201-6778000	A	CN2	.	.	DUP
chr_10	8764801	chr_10:8764801-8769200	A	CN0	.	.	DEL
chr_6	39606801	chr_6:39606801-39618800	A	CN0	.	.	DEL
chr_2	18822001	chr_2:18822001-18824000	A	CN0	.	.	DEL
chr_1	163484801	chr_1:163484801-163663600	A	CN2,CNH	.	.	DUP
chr_8	3032401	chr_8:3032401-3056800	A	CN0	.	.	DEL
chr_4	102070001	chr_4:102070001-102084400	A	CN2,CNH	.	.	DUP
chr_23	7112001	chr_23:7112001-7138000	A	CN2	.	.	DUP
chr_7	53796801	chr_7:53796801-53802000	A	CN0	.	.	DEL
chr_1	110204801	chr_1:110204801-110220400	A	CN0	.	.	DEL
chr_23	31385601	chr_23:31385601-31391600	A	CN0	.	.	DEL
chr_9	49876001	chr_9:49876001-49878800	A	CN0,CN2	.	.	DEL
chr_5	95914001	chr_5:95914001-95928000	A	CN0	.	.	DEL
chr_2	36498001	chr_2:36498001-36509200	A	CN2	.	.	DUP
chr_9	72105601	chr_9:72105601-72110800	A	CN0	.	.	DEL
chr_20	30696801	chr_20:30696801-30703600	A	CN0	.	.	DEL
chr_29	992401	chr_29:992401-1098000	A	CN2,CNH	.	.	DUP
chr_1	72944401	chr_1:72944401-72946800	A	CN0	.	.	DEL
chr_10	83676001	chr_10:83676001-83680400	A	CN0	.	.	DEL
chr_12	34423601	chr_12:34423601-34442400	A	CN2	.	.	DUP
chr_27	6412001	chr_27:6412001-6418400	A	CN2	.	.	DUP
chr_7	52471201	chr_7:52471201-52476800	A	CN0	.	.	DEL
chr_17	13318001	chr_17:13318001-13329200	A	CN0	.	.	DEL
chr_5	32010401	chr_5:32010401-32014000	A	CN0	.	.	DEL
chr_13	41149601	chr_13:41149601-41154400	A	CN0	.	.	DEL
chr_14	30141201	chr_14:30141201-30145600	A	CN0	.	.	DEL
chr_6	36301601	chr_6:36301601-36306800	A	CN0	.	.	DEL
chr_9	437601	chr_9:437601-449600	A	CN0	.	.	DEL
chr_29	29902801	chr_29:29902801-29912000	A	CN0	.	.	DEL
chr_5	42867201	chr_5:42867201-42878400	A	CN2	.	.	DUP
chr_12	33508001	chr_12:33508001-33516400	A	CN0,CN2	.	.	DEL
chr_8	52606001	chr_8:52606001-52611600	A	CN0	.	.	DEL
chr_5	38206801	chr_5:38206801-38217200	A	CN0	.	.	DEL
chr_1	158877601	chr_1:158877601-158883200	A	CN0	.	.	DEL
chr_29	29912801	chr_29:29912801-29933600	A	CN0	.	.	DEL
chr_6	39461201	chr_6:39461201-39500800	A	CN2	.	.	DUP
chr_29	29942401	chr_29:29942401-29957200	A	CN0	.	.	DEL
chr_6	74204001	chr_6:74204001-74220000	A	CN0	.	.	DEL
chr_6	73255601	chr_6:73255601-73257600	A	CN0	.	.	DEL
chr_7	54388401	chr_7:54388401-54400400	A	CN0	.	.	DEL
chr_22	37250801	chr_22:37250801-37268400	A	CN0	.	.	DEL
chr_25	6788001	chr_25:6788001-6793600	A	CN2,CNH	.	.	DUP
chr_1	166767201	chr_1:166767201-166770800	A	CN0	.	.	DEL
chr_27	6452401	chr_27:6452401-6459200	A	CN2	.	.	DUP
chr_12	4082401	chr_12:4082401-4096400	A	CN0	.	.	DEL
chr_7	79216401	chr_7:79216401-79236000	A	CN2	.	.	DUP
chr_8	81632401	chr_8:81632401-81666000	A	CN2,CNH	.	.	DUP
chr_1	41238001	chr_1:41238001-41245200	A	CN0	.	.	DEL
chr_18	9618801	chr_18:9618801-9628800	A	CN0	.	.	DEL
chr_27	6717601	chr_27:6717601-6722000	A	CN2,CNH	.	.	DUP
chr_27	6829601	chr_27:6829601-6834400	A	CN2	.	.	DUP
chr_18	6812801	chr_18:6812801-6820800	A	CN0	.	.	DEL
chr_23	7601201	chr_23:7601201-7618800	A	CN2	.	.	DUP
chr_28	39246001	chr_28:39246001-39263200	A	CN0,CN2	.	.	DUP
chr_10	13201601	chr_10:13201601-13286400	A	CN2,CNH	.	.	DUP
chr_22	42405601	chr_22:42405601-42415600	A	CN0	.	.	DEL
chr_28	3547201	chr_28:3547201-3572800	A	CN0	.	.	DEL
chr_12	13205201	chr_12:13205201-13586400	A	CN0,CN2,CNH	.	.	DUP
chr_27	6420001	chr_27:6420001-6425200	A	CN2,CNH	.	.	DUP
chr_19	39811601	chr_19:39811601-39830400	A	CN0	.	.	DEL
chr_23	8057601	chr_23:8057601-8093600	A	CN2	.	.	DUP
chr_4	52582401	chr_4:52582401-52591600	A	CN0	.	.	DEL
chr_7	76543201	chr_7:76543201-76551200	A	CN0	.	.	DEL
chr_20	30710401	chr_20:30710401-30719200	A	CN0	.	.	DEL
chr_1	69542801	chr_1:69542801-69546400	A	CN0	.	.	DEL
chr_15	15288401	chr_15:15288401-15314800	A	CN2	.	.	DUP
chr_29	29964401	chr_29:29964401-29975600	A	CN0	.	.	DEL
chr_25	26997201	chr_25:26997201-27005200	A	CN0	.	.	DEL
chr_8	81443201	chr_8:81443201-81444800	A	CN0	.	.	DEL
chr_10	25831201	chr_10:25831201-25847200	A	CN2,CNH	.	.	DUP
chr_7	76491601	chr_7:76491601-76502800	A	CN0	.	.	DEL
chr_20	30680401	chr_20:30680401-30692800	A	CN0	.	.	DEL
chr_3	102531601	chr_3:102531601-102543200	A	CN2	.	.	DUP
chr_3	8989201	chr_3:8989201-9005200	A	CN0	.	.	DEL
chr_27	6660001	chr_27:6660001-6665200	A	CN2,CNH	.	.	DUP
chr_17	37080801	chr_17:37080801-37090400	A	CN0	.	.	DEL
chr_4	89425201	chr_4:89425201-89444800	A	CN2	.	.	DUP
chr_7	10458801	chr_7:10458801-10466400	A	CN0	.	.	DEL
chr_30	24947601	chr_30:24947601-24962800	A	CN0	.	.	DEL
chr_16	39811201	chr_16:39811201-39814800	A	CN0	.	.	DEL
chr_1	110220801	chr_1:110220801-110239200	A	CN0	.	.	DEL
chr_7	76613201	chr_7:76613201-76630400	A	CN0	.	.	DEL
chr_10	28672001	chr_10:28672001-28676800	A	CN0,CN2	.	.	DEL
chr_18	13768001	chr_18:13768001-13801600	A	CN2	.	.	DUP
chr_4	9093201	chr_4:9093201-9174800	A	CN0	.	.	DEL
chr_16	4193601	chr_16:4193601-4271200	A	CN2,CNH	.	.	DUP
chr_23	5669201	chr_23:5669201-5763600	A	CN0,CN2	.	.	DUP
chr_19	10423601	chr_19:10423601-10432400	A	CN0	.	.	DEL
chr_20	32500001	chr_20:32500001-32520800	A	CN0	.	.	DEL
chr_13	22794001	chr_13:22794001-22815200	A	CN2	.	.	DUP
chr_6	73214401	chr_6:73214401-73255600	A	CN0	.	.	DEL
chr_31	14201201	chr_31:14201201-14211200	A	CN0	.	.	DEL
chr_10	12576401	chr_10:12576401-12585600	A	CN0	.	.	DEL
chr_27	6850001	chr_27:6850001-6862800	A	CN2	.	.	DUP
chr_30	25220001	chr_30:25220001-25243600	A	CN2	.	.	DUP
chr_22	20998801	chr_22:20998801-21004800	A	CN0	.	.	DEL
chr_6	40008001	chr_6:40008001-40015200	A	CN0	.	.	DEL
chr_10	80913201	chr_10:80913201-80922000	A	CN2	.	.	DUP
chr_12	34458001	chr_12:34458001-34471600	A	CN0	.	.	DEL
chr_15	16861201	chr_15:16861201-16881600	A	CN0	.	.	DEL
chr_30	24964001	chr_30:24964001-24994000	A	CN0	.	.	DEL
chr_22	46013601	chr_22:46013601-46050800	A	CN2	.	.	DUP
chr_6	74352801	chr_6:74352801-74413600	A	CN0	.	.	DEL
chr_25	278401	chr_25:278401-315600	A	CN0	.	.	DEL
chr_23	16842801	chr_23:16842801-16849200	A	CN0	.	.	DEL
chr_11	46584401	chr_11:46584401-46586800	A	CN0	.	.	DEL
chr_4	37530001	chr_4:37530001-37533200	A	CN0	.	.	DEL
chr_10	39276401	chr_10:39276401-39280800	A	CN0	.	.	DEL
chr_19	3984001	chr_19:3984001-3987600	A	CN0	.	.	DEL
chr_18	14467601	chr_18:14467601-14477600	A	CN2	.	.	DUP
chr_20	51013201	chr_20:51013201-51032800	A	CN0,CN2	.	.	DEL
chr_28	140801	chr_28:140801-478800	A	CN0	.	.	DEL
chr_9	82895601	chr_9:82895601-82918000	A	CN0,CN2	.	.	DUP
chr_2	67921201	chr_2:67921201-67926400	A	CN0	.	.	DEL
chr_10	12449601	chr_10:12449601-12452400	A	CN0	.	.	DEL
chr_1	156234801	chr_1:156234801-156614800	A	CN0	.	.	DEL
chr_22	36835601	chr_22:36835601-36911600	A	CN2	.	.	DUP
chr_20	31055601	chr_20:31055601-31063200	A	CN0	.	.	DEL
chr_21	24070401	chr_21:24070401-24074400	A	CN0	.	.	DEL
chr_22	24364401	chr_22:24364401-24412000	A	CN0	.	.	DEL
chr_19	552001	chr_19:552001-566400	A	CN0	.	.	DEL
chr_1	69548001	chr_1:69548001-69553600	A	CN0	.	.	DEL
chr_29	2391601	chr_29:2391601-2398000	A	CN0	.	.	DEL
chr_7	76647601	chr_7:76647601-76787200	A	CN0	.	.	DEL
chr_15	12743201	chr_15:12743201-12813600	A	CN0	.	.	DEL
chr_10	65505201	chr_10:65505201-65508800	A	CN0	.	.	DEL
chr_1	18523201	chr_1:18523201-18526000	A	CN0	.	.	DEL
chr_7	53802801	chr_7:53802801-53806800	A	CN0	.	.	DEL
chr_28	482801	chr_28:482801-956400	A	CN0	.	.	DEL
chr_20	24572801	chr_20:24572801-24576800	A	CN0	.	.	DEL
chr_29	2371201	chr_29:2371201-2388800	A	CN0	.	.	DEL
chr_4	8995601	chr_4:8995601-9062000	A	CN0	.	.	DEL
chr_5	20828801	chr_5:20828801-20840000	A	CN0	.	.	DEL
chr_11	41866001	chr_11:41866001-41882800	A	CN2,CNH	.	.	DUP
chr_6	73261601	chr_6:73261601-73751200	A	CN0	.	.	DEL
chr_3	7968401	chr_3:7968401-8061200	A	CN0	.	.	DEL
chr_28	36493201	chr_28:36493201-36566800	A	CN0	.	.	DEL
chr_1	110240001	chr_1:110240001-110320800	A	CN0	.	.	DEL
chr_9	41806001	chr_9:41806001-41817200	A	CNH	.	.	DUP
chr_1	105370401	chr_1:105370401-105375600	A	CN0	.	.	DEL
chr_26	3061201	chr_26:3061201-3072000	A	CN0	.	.	DEL
chr_7	53218801	chr_7:53218801-53316000	A	CN0,CN2	.	.	DEL
chr_29	29823201	chr_29:29823201-29894000	A	CN0	.	.	DEL
chr_23	7150401	chr_23:7150401-7341600	A	CN2	.	.	DUP
chr_16	85800401	chr_16:85800401-85804000	A	CN0	.	.	DEL
chr_1	110826401	chr_1:110826401-110925600	A	CN0	.	.	DEL
chr_5	44394801	chr_5:44394801-44436400	A	CN0,CN2	.	.	DUP
chr_28	34162001	chr_28:34162001-34203200	A	CN0	.	.	DEL
chr_12	21212401	chr_12:21212401-21214000	A	CN0	.	.	DEL
chr_13	8265201	chr_13:8265201-8397600	A	CN0	.	.	DEL
chr_15	13300801	chr_15:13300801-13446800	A	CN0	.	.	DEL
chr_15	6956001	chr_15:6956001-6958400	A	CN0	.	.	DEL
chr_8	5289601	chr_8:5289601-5320400	A	CN0	.	.	DEL
chr_17	54281201	chr_17:54281201-54287600	A	CN0	.	.	DEL
chr_7	32426001	chr_7:32426001-32461200	A	CN2	.	.	DUP
chr_16	81013201	chr_16:81013201-81016000	A	CN0	.	.	DEL

## Sheet: CNVRS of BS breed (10 samples)
CNVRS of BS breed (10 samples)
#CHROM	POS	ID	REF	ALT	QUAL	FILTER	SVTYPE
chr_1	54251201	chr_1:54251201-54253200	A	CN0,CN2	.	.	DEL
chr_1	145052401	chr_1:145052401-145054400	A	CN0,CN2	.	.	DEL
chr_1	128262401	chr_1:128262401-128264800	A	CN0,CN2	.	.	DEL
chr_1	97494801	chr_1:97494801-97497200	A	CN0,CN2	.	.	DEL
chr_1	56117601	chr_1:56117601-56119600	A	CN0,CN2	.	.	DEL
chr_1	115105601	chr_1:115105601-115107200	A	CN2,CNH	.	.	DUP
chr_1	181805601	chr_1:181805601-181807600	A	CN0,CN2	.	.	DEL
chr_1	92908001	chr_1:92908001-92910000	A	CN2	.	.	DUP
chr_1	87050801	chr_1:87050801-87052800	A	CN0,CN2	.	.	DUP
chr_1	54957601	chr_1:54957601-54961600	A	CN0,CN2	.	.	DEL
chr_1	109156001	chr_1:109156001-109157600	A	CN0,CN2	.	.	DEL
chr_1	115333201	chr_1:115333201-115334800	A	CN0,CN2	.	.	DEL
chr_1	158075601	chr_1:158075601-158080400	A	CN0,CN2,CNH	.	.	DUP
chr_1	155631601	chr_1:155631601-155633200	A	CN0	.	.	DEL
chr_1	83856001	chr_1:83856001-83858000	A	CN0,CN2	.	.	DUP
chr_1	67292801	chr_1:67292801-67296400	A	CN0,CN2	.	.	DUP
chr_1	121234001	chr_1:121234001-121235600	A	CN0	.	.	DEL
chr_1	15526401	chr_1:15526401-15528800	A	CN0,CN2	.	.	DEL
chr_1	91521601	chr_1:91521601-91523200	A	CN0,CN2	.	.	DEL
chr_1	55027201	chr_1:55027201-55029200	A	CN0,CN2	.	.	DUP
chr_1	157469201	chr_1:157469201-157470800	A	CN2	.	.	DUP
chr_1	15511201	chr_1:15511201-15515600	A	CN0,CN2	.	.	DEL
chr_1	15508001	chr_1:15508001-15510400	A	CN0	.	.	DEL
chr_1	47560001	chr_1:47560001-47563200	A	CN0	.	.	DEL
chr_1	160758801	chr_1:160758801-160762000	A	CN0	.	.	DEL
chr_1	15523201	chr_1:15523201-15525200	A	CN0,CN2	.	.	DEL
chr_1	73988401	chr_1:73988401-73990000	A	CN0,CN2	.	.	DUP
chr_1	97155201	chr_1:97155201-97158800	A	CN0,CN2	.	.	DEL
chr_1	15516801	chr_1:15516801-15522000	A	CN0	.	.	DEL
chr_1	27941201	chr_1:27941201-27943200	A	CN0,CN2	.	.	DEL
chr_1	136130801	chr_1:136130801-136132800	A	CN2	.	.	DUP
chr_1	67433201	chr_1:67433201-67435600	A	CN0	.	.	DEL
chr_1	179197201	chr_1:179197201-179201600	A	CN2	.	.	DUP
chr_1	80953201	chr_1:80953201-80955600	A	CN0,CN2	.	.	DEL
chr_1	101168801	chr_1:101168801-101171200	A	CN0	.	.	DEL
chr_1	160178401	chr_1:160178401-160180000	A	CN0	.	.	DEL
chr_1	26702801	chr_1:26702801-26704800	A	CN2	.	.	DUP
chr_1	152902001	chr_1:152902001-152904400	A	CN0	.	.	DEL
chr_1	141702801	chr_1:141702801-141704800	A	CN2	.	.	DUP
chr_1	109082001	chr_1:109082001-109086400	A	CN0	.	.	DEL
chr_1	47135201	chr_1:47135201-47137200	A	CN0,CN2	.	.	DEL
chr_1	161978401	chr_1:161978401-161981600	A	CN0,CN2	.	.	DEL
chr_1	136024401	chr_1:136024401-136027600	A	CN0	.	.	DEL
chr_1	47358001	chr_1:47358001-47362000	A	CN0	.	.	DEL
chr_1	159388001	chr_1:159388001-159496400	A	CN2,CNH	.	.	DUP
chr_1	114232801	chr_1:114232801-114235200	A	CN0	.	.	DEL
chr_1	10448401	chr_1:10448401-10458800	A	CN2	.	.	DUP
chr_1	145047201	chr_1:145047201-145051600	A	CN0,CN2	.	.	DEL
chr_1	2894401	chr_1:2894401-2896800	A	CN0	.	.	DEL
chr_1	28108801	chr_1:28108801-28121200	A	CN2,CNH	.	.	DUP
chr_1	53338801	chr_1:53338801-53341200	A	CN0	.	.	DEL
chr_1	164604401	chr_1:164604401-164606400	A	CN2	.	.	DUP
chr_1	55133201	chr_1:55133201-55135200	A	CN0	.	.	DEL
chr_1	176382401	chr_1:176382401-176384800	A	CN0	.	.	DEL
chr_1	169002401	chr_1:169002401-169005200	A	CN0	.	.	DEL
chr_1	27936401	chr_1:27936401-27939200	A	CN0	.	.	DEL
chr_1	142761201	chr_1:142761201-142766400	A	CN0	.	.	DEL
chr_1	41239201	chr_1:41239201-41242800	A	CN0	.	.	DEL
chr_1	164692401	chr_1:164692401-164697200	A	CN0	.	.	DEL
chr_1	67256801	chr_1:67256801-67269200	A	CN2,CNH	.	.	DUP
chr_1	174957601	chr_1:174957601-174962800	A	CN0	.	.	DEL
chr_1	59163201	chr_1:59163201-59168000	A	CN0	.	.	DUP
chr_1	160560801	chr_1:160560801-160610400	A	CN0	.	.	DEL
chr_1	158846801	chr_1:158846801-158850400	A	CN0	.	.	DEL
chr_1	78278001	chr_1:78278001-78280400	A	CN0	.	.	DEL
chr_1	114839601	chr_1:114839601-114854400	A	CN2,CNH	.	.	DUP
chr_1	159382801	chr_1:159382801-159385600	A	CN0,CN2	.	.	DEL
chr_1	156706801	chr_1:156706801-156714800	A	CN0	.	.	DEL
chr_1	10489601	chr_1:10489601-10496000	A	CN0	.	.	DEL
chr_1	166566401	chr_1:166566401-166570800	A	CN0	.	.	DEL
chr_1	38195201	chr_1:38195201-38198800	A	CN0	.	.	DEL
chr_1	96389601	chr_1:96389601-96395200	A	CN0	.	.	DEL
chr_1	155928801	chr_1:155928801-155934400	A	CN2	.	.	DUP
chr_1	80959601	chr_1:80959601-80968400	A	CN0	.	.	DEL
chr_1	72944401	chr_1:72944401-72946000	A	CN0,CN2	.	.	DEL
chr_1	74401201	chr_1:74401201-74406400	A	CN0	.	.	DEL
chr_1	47012001	chr_1:47012001-47016000	A	CN0	.	.	DEL
chr_1	110840801	chr_1:110840801-110846800	A	CN0	.	.	DEL
chr_1	163484801	chr_1:163484801-163664000	A	CN2,CNH	.	.	DUP
chr_1	59154001	chr_1:59154001-59161200	A	CN0	.	.	DEL
chr_1	162606801	chr_1:162606801-162630000	A	CN0	.	.	DEL
chr_1	166767201	chr_1:166767201-166770800	A	CN0	.	.	DEL
chr_1	34134001	chr_1:34134001-34154800	A	CN0	.	.	DEL
chr_1	110834001	chr_1:110834001-110839600	A	CN0	.	.	DEL
chr_1	69542801	chr_1:69542801-69546400	A	CN0	.	.	DEL
chr_1	158877601	chr_1:158877601-158884000	A	CN0	.	.	DEL
chr_1	18523201	chr_1:18523201-18526000	A	CN0	.	.	DEL
chr_1	69548001	chr_1:69548001-69552800	A	CN0	.	.	DEL
chr_1	49655201	chr_1:49655201-49661600	A	CN0	.	.	DEL
chr_1	156233601	chr_1:156233601-156615600	A	CN0	.	.	DEL
chr_1	105370401	chr_1:105370401-105375600	A	CN0	.	.	DEL
chr_1	110211201	chr_1:110211201-110321600	A	CN0	.	.	DEL
chr_1	110847201	chr_1:110847201-110926000	A	CN0	.	.	DEL
chr_10	16650001	chr_10:16650001-16653200	A	CN0,CN2	.	.	DUP
chr_10	28736001	chr_10:28736001-28738400	A	CN0,CN2,CNH	.	.	DUP
chr_10	13177601	chr_10:13177601-13180800	A	CN0,CN2	.	.	DEL
chr_10	24173201	chr_10:24173201-24178400	A	CN2	.	.	DUP
chr_10	13096401	chr_10:13096401-13103600	A	CN2,CNH	.	.	DUP
chr_10	12072801	chr_10:12072801-12123200	A	CN0,CN2,CNH	.	.	DUP
chr_10	13155201	chr_10:13155201-13157200	A	CN0	.	.	DEL
chr_10	66060801	chr_10:66060801-66063200	A	CN0,CN2	.	.	DUP
chr_10	65815601	chr_10:65815601-65847600	A	CN0,CN2,CNH	.	.	DUP
chr_10	31251601	chr_10:31251601-31254800	A	CN0	.	.	DEL
chr_10	28532801	chr_10:28532801-28536800	A	CN2,CNH	.	.	DUP
chr_10	21309201	chr_10:21309201-21311200	A	CN2,CNH	.	.	DUP
chr_10	28497201	chr_10:28497201-28532800	A	CN2	.	.	DUP
chr_10	57893601	chr_10:57893601-57896000	A	CN2	.	.	DUP
chr_10	22786401	chr_10:22786401-22788400	A	CN0,CN2	.	.	DEL
chr_10	1420001	chr_10:1420001-1423200	A	CN2	.	.	DUP
chr_10	13198801	chr_10:13198801-13200400	A	CN2	.	.	DUP
chr_10	21274401	chr_10:21274401-21277200	A	CN0,CN2	.	.	DEL
chr_10	7398801	chr_10:7398801-7400800	A	CN0	.	.	DEL
chr_10	13140801	chr_10:13140801-13144000	A	CN0,CN2	.	.	DEL
chr_10	16626001	chr_10:16626001-16633200	A	CN0,CN2	.	.	DUP
chr_10	75280001	chr_10:75280001-75282000	A	CN2,CNH	.	.	DUP
chr_10	28825201	chr_10:28825201-28827200	A	CN0,CN2	.	.	DUP
chr_10	22822801	chr_10:22822801-22825200	A	CN0	.	.	DEL
chr_10	15151201	chr_10:15151201-15154400	A	CN0	.	.	DEL
chr_10	83701601	chr_10:83701601-83703600	A	CN2	.	.	DUP
chr_10	19351201	chr_10:19351201-19352800	A	CN0	.	.	DEL
chr_10	38284001	chr_10:38284001-38286400	A	CN0	.	.	DEL
chr_10	7390001	chr_10:7390001-7395200	A	CN0	.	.	DEL
chr_10	20556401	chr_10:20556401-20559600	A	CN0,CN2	.	.	DEL
chr_10	37450801	chr_10:37450801-37454400	A	CN0	.	.	DEL
chr_10	16634401	chr_10:16634401-16640000	A	CN2	.	.	DUP
chr_10	24127201	chr_10:24127201-24132800	A	CN2,CNH	.	.	DUP
chr_10	64684401	chr_10:64684401-64687600	A	CN0	.	.	DEL
chr_10	28806401	chr_10:28806401-28812000	A	CN0,CN2,CNH	.	.	DUP
chr_10	16771601	chr_10:16771601-16775600	A	CN0	.	.	DEL
chr_10	16744801	chr_10:16744801-16750400	A	CN0	.	.	DEL
chr_10	28650001	chr_10:28650001-28654400	A	CN0,CN2	.	.	DEL
chr_10	11569601	chr_10:11569601-11572400	A	CN0	.	.	DEL
chr_10	13078001	chr_10:13078001-13086000	A	CN2,CNH	.	.	DUP
chr_10	1201	chr_10:1201-2800	A	CN0	.	.	DEL
chr_10	24141201	chr_10:24141201-24156000	A	CN2	.	.	DUP
chr_10	1502801	chr_10:1502801-1506000	A	CN0	.	.	DEL
chr_10	22230001	chr_10:22230001-22233200	A	CN0	.	.	DEL
chr_10	1443201	chr_10:1443201-1455600	A	CN2,CNH	.	.	DUP
chr_10	39934001	chr_10:39934001-39938000	A	CN0	.	.	DEL
chr_10	42533201	chr_10:42533201-42539600	A	CN0	.	.	DEL
chr_10	44660401	chr_10:44660401-44666000	A	CN2,CNH	.	.	DUP
chr_10	6790001	chr_10:6790001-6793600	A	CN0	.	.	DEL
chr_10	12068801	chr_10:12068801-12070800	A	CN2	.	.	DUP
chr_10	33410401	chr_10:33410401-33418000	A	CN0	.	.	DEL
chr_10	83676001	chr_10:83676001-83681200	A	CN0	.	.	DEL
chr_10	25831201	chr_10:25831201-25848000	A	CN2,CNH	.	.	DUP
chr_10	13201601	chr_10:13201601-13286400	A	CN2,CNH	.	.	DUP
chr_10	39276401	chr_10:39276401-39280000	A	CN0	.	.	DEL
chr_10	12576401	chr_10:12576401-12585600	A	CN0	.	.	DEL
chr_10	80912801	chr_10:80912801-80921200	A	CN2	.	.	DUP
chr_10	12449601	chr_10:12449601-12451600	A	CN0	.	.	DEL
chr_10	65505201	chr_10:65505201-65512000	A	CN0	.	.	DEL
chr_10	8764801	chr_10:8764801-8768400	A	CN0	.	.	DEL
chr_11	52006401	chr_11:52006401-52009200	A	CN0,CN2	.	.	DEL
chr_11	21540801	chr_11:21540801-21546000	A	CN0	.	.	DEL
chr_11	54345201	chr_11:54345201-54347600	A	CN0,CN2	.	.	DEL
chr_11	49877201	chr_11:49877201-49880800	A	CN0,CN2	.	.	DEL
chr_11	41666801	chr_11:41666801-41669600	A	CN2	.	.	DUP
chr_11	41766801	chr_11:41766801-41795200	A	CN2,CNH	.	.	DUP
chr_11	58958001	chr_11:58958001-58960000	A	CN0,CN2	.	.	DUP
chr_11	41694001	chr_11:41694001-41697200	A	CN0,CN2	.	.	DUP
chr_11	41850801	chr_11:41850801-41852800	A	CN2	.	.	DUP
chr_11	29531201	chr_11:29531201-29533200	A	CN0	.	.	DEL
chr_11	41814801	chr_11:41814801-41816800	A	CN2	.	.	DUP
chr_11	41854801	chr_11:41854801-41883200	A	CN2,CNH	.	.	DUP
chr_11	41796001	chr_11:41796001-41802000	A	CN0,CN2	.	.	DEL
chr_11	54505201	chr_11:54505201-54508400	A	CN0	.	.	DEL
chr_11	47025201	chr_11:47025201-47036000	A	CN2	.	.	DUP
chr_11	41902001	chr_11:41902001-41912000	A	CN2,CNH	.	.	DUP
chr_11	55925201	chr_11:55925201-55928800	A	CN0,CN2	.	.	DEL
chr_11	46548401	chr_11:46548401-46550000	A	CN0	.	.	DEL
chr_11	16903201	chr_11:16903201-16907200	A	CN0	.	.	DEL
chr_11	32920801	chr_11:32920801-32935200	A	CN2,CNH	.	.	DUP
chr_11	55283601	chr_11:55283601-55290400	A	CN0	.	.	DEL
chr_11	32460401	chr_11:32460401-32470800	A	CN2,CNH	.	.	DUP
chr_11	46584401	chr_11:46584401-46586000	A	CN0	.	.	DEL
chr_12	32550001	chr_12:32550001-32552000	A	CN2	.	.	DUP
chr_12	17609601	chr_12:17609601-17615200	A	CN2,CNH	.	.	DUP
chr_12	12449601	chr_12:12449601-12451600	A	CN2,CNH	.	.	DUP
chr_12	5887601	chr_12:5887601-5889600	A	CN0,CN2	.	.	DUP
chr_12	19979601	chr_12:19979601-19981200	A	CN0,CN2	.	.	DUP
chr_12	27477601	chr_12:27477601-27485200	A	CN0,CN2	.	.	DEL
chr_12	16900801	chr_12:16900801-16904000	A	CN2,CNH	.	.	DUP
chr_12	24617601	chr_12:24617601-24621200	A	CN0,CN2	.	.	DEL
chr_12	16283601	chr_12:16283601-16285200	A	CN2,CNH	.	.	DUP
chr_12	33506801	chr_12:33506801-33510000	A	CN0,CN2	.	.	DEL
chr_12	2588401	chr_12:2588401-2591600	A	CN2,CNH	.	.	DUP
chr_12	19380801	chr_12:19380801-19395600	A	CN2,CNH	.	.	DUP
chr_12	27472001	chr_12:27472001-27474800	A	CN0,CN2	.	.	DUP
chr_12	17634001	chr_12:17634001-17636400	A	CN2,CNH	.	.	DUP
chr_12	24353601	chr_12:24353601-24355200	A	CN0,CN2	.	.	DUP
chr_12	19327601	chr_12:19327601-19329200	A	CN2,CNH	.	.	DUP
chr_12	33496001	chr_12:33496001-33505200	A	CN0,CN2	.	.	DUP
chr_12	25858801	chr_12:25858801-25860800	A	CN0,CN2	.	.	DEL
chr_12	19158801	chr_12:19158801-19170400	A	CN2,CNH	.	.	DUP
chr_12	27492401	chr_12:27492401-27496400	A	CN0,CN2	.	.	DEL
chr_12	12456401	chr_12:12456401-12472000	A	CN2,CNH	.	.	DUP
chr_12	33700001	chr_12:33700001-33702400	A	CN0	.	.	DEL
chr_12	27570001	chr_12:27570001-27574400	A	CN0,CN2	.	.	DUP
chr_12	4082401	chr_12:4082401-4138800	A	CN0	.	.	DEL
chr_12	34306401	chr_12:34306401-34308400	A	CN0	.	.	DEL
chr_12	27223201	chr_12:27223201-27227200	A	CN2	.	.	DUP
chr_12	25862401	chr_12:25862401-25866800	A	CN0,CN2	.	.	DEL
chr_12	17725601	chr_12:17725601-17729200	A	CN2,CNH	.	.	DUP
chr_12	27485601	chr_12:27485601-27491600	A	CN0,CN2	.	.	DEL
chr_12	27575201	chr_12:27575201-27579600	A	CN0,CN2	.	.	DUP
chr_12	27450001	chr_12:27450001-27465200	A	CN0,CN2	.	.	DUP
chr_12	31292801	chr_12:31292801-31297200	A	CN2	.	.	DUP
chr_12	27561601	chr_12:27561601-27568800	A	CN0,CN2	.	.	DUP
chr_12	4178001	chr_12:4178001-4184000	A	CN0	.	.	DEL
chr_12	27233201	chr_12:27233201-27240400	A	CN2	.	.	DUP
chr_12	27501201	chr_12:27501201-27553600	A	CN0,CN2	.	.	DUP
chr_12	19194801	chr_12:19194801-19312400	A	CN2,CNH	.	.	DUP
chr_12	9784801	chr_12:9784801-9787200	A	CN0	.	.	DEL
chr_12	21606801	chr_12:21606801-21618400	A	CN0,CN2	.	.	DEL
chr_12	4171201	chr_12:4171201-4177600	A	CN0	.	.	DEL
chr_12	33510401	chr_12:33510401-33516000	A	CN0,CN2	.	.	DEL
chr_12	4185601	chr_12:4185601-4208400	A	CN0	.	.	DEL
chr_12	24174001	chr_12:24174001-24197200	A	CN2,CNH	.	.	DUP
chr_12	12431201	chr_12:12431201-12446400	A	CN2	.	.	DUP
chr_12	34423601	chr_12:34423601-34442400	A	CN2	.	.	DUP
chr_12	34458001	chr_12:34458001-34470800	A	CN0	.	.	DEL
chr_12	21212401	chr_12:21212401-21214000	A	CN0	.	.	DEL
chr_13	13169201	chr_13:13169201-13171200	A	CN0	.	.	DEL
chr_13	7381201	chr_13:7381201-7384000	A	CN2	.	.	DUP
chr_13	7386401	chr_13:7386401-7388400	A	CN2	.	.	DUP
chr_13	8412001	chr_13:8412001-8418400	A	CN2	.	.	DUP
chr_13	22919601	chr_13:22919601-22921200	A	CN2	.	.	DUP
chr_13	22812401	chr_13:22812401-22815600	A	CN2,CNH	.	.	DUP
chr_13	12723601	chr_13:12723601-12725600	A	CN0,CN2	.	.	DEL
chr_13	40867201	chr_13:40867201-40869200	A	CN2,CNH	.	.	DUP
chr_13	22794001	chr_13:22794001-22796800	A	CN2	.	.	DUP
chr_13	12860401	chr_13:12860401-12866800	A	CN0,CN2,CNH	.	.	DUP
chr_13	42131601	chr_13:42131601-42133600	A	CN0,CN2	.	.	DEL
chr_13	13145201	chr_13:13145201-13147200	A	CN0,CN2	.	.	DUP
chr_13	27070401	chr_13:27070401-27073200	A	CN0	.	.	DEL
chr_13	23644401	chr_13:23644401-23648400	A	CN0	.	.	DEL
chr_13	27966001	chr_13:27966001-27977200	A	CN0	.	.	DEL
chr_13	22799201	chr_13:22799201-22804400	A	CN2	.	.	DUP
chr_13	22805201	chr_13:22805201-22811600	A	CN2	.	.	DUP
chr_13	1045601	chr_13:1045601-1048000	A	CN0	.	.	DEL
chr_13	7019601	chr_13:7019601-7080800	A	CN2,CNH	.	.	DUP
chr_13	12484401	chr_13:12484401-12488400	A	CN0	.	.	DEL
chr_13	23634001	chr_13:23634001-23640000	A	CN0	.	.	DEL
chr_13	23656401	chr_13:23656401-23664000	A	CN0	.	.	DEL
chr_13	41149601	chr_13:41149601-41164400	A	CN0	.	.	DEL
chr_13	8265201	chr_13:8265201-8400400	A	CN0	.	.	DEL
chr_14	7076401	chr_14:7076401-7078800	A	CN0	.	.	DEL
chr_14	15115601	chr_14:15115601-15118000	A	CN0	.	.	DEL
chr_14	35572401	chr_14:35572401-35574400	A	CN0,CN2	.	.	DUP
chr_14	52658001	chr_14:52658001-52661600	A	CN0,CN2	.	.	DEL
chr_14	30120001	chr_14:30120001-30122000	A	CN0,CN2	.	.	DEL
chr_14	67423201	chr_14:67423201-67426000	A	CN0	.	.	DEL
chr_14	41804001	chr_14:41804001-41805600	A	CN0	.	.	DEL
chr_14	8960001	chr_14:8960001-8962400	A	CN0,CN2	.	.	DUP
chr_14	91696001	chr_14:91696001-91697600	A	CN0,CN2	.	.	DUP
chr_14	31940401	chr_14:31940401-31942000	A	CN0	.	.	DEL
chr_14	51678801	chr_14:51678801-51681200	A	CN2	.	.	DUP
chr_14	92375601	chr_14:92375601-92393600	A	CN0,CN2	.	.	DUP
chr_14	28931601	chr_14:28931601-28936000	A	CN2	.	.	DUP
chr_14	819201	chr_14:819201-821600	A	CN0	.	.	DEL
chr_14	3037601	chr_14:3037601-3073600	A	CN0,CN2	.	.	DEL
chr_14	85122001	chr_14:85122001-85124000	A	CN0	.	.	DEL
chr_14	15388401	chr_14:15388401-15394000	A	CN2	.	.	DUP
chr_14	88257601	chr_14:88257601-88261600	A	CN0,CN2	.	.	DEL
chr_14	92829601	chr_14:92829601-92832000	A	CN0	.	.	DEL
chr_14	88246001	chr_14:88246001-88250800	A	CN0	.	.	DEL
chr_14	51688801	chr_14:51688801-51692000	A	CN2	.	.	DUP
chr_14	87052401	chr_14:87052401-87057600	A	CN2	.	.	DUP
chr_14	93077201	chr_14:93077201-93080800	A	CN0,CN2	.	.	DEL
chr_14	41983201	chr_14:41983201-41990400	A	CN0	.	.	DEL
chr_14	65499201	chr_14:65499201-65504800	A	CN0	.	.	DEL
chr_14	23123601	chr_14:23123601-23126800	A	CN0	.	.	DEL
chr_14	8966401	chr_14:8966401-8972000	A	CN0	.	.	DEL
chr_14	51659201	chr_14:51659201-51674400	A	CN2	.	.	DUP
chr_14	92804001	chr_14:92804001-92809200	A	CN0	.	.	DEL
chr_14	28948801	chr_14:28948801-28953600	A	CN2	.	.	DUP
chr_14	38998801	chr_14:38998801-39001200	A	CN0,CN2	.	.	DEL
chr_14	51702001	chr_14:51702001-51734400	A	CN2	.	.	DUP
chr_14	30141201	chr_14:30141201-30146000	A	CN0	.	.	DEL
chr_15	17176801	chr_15:17176801-17178400	A	CN0	.	.	DEL
chr_15	65586001	chr_15:65586001-65587600	A	CN0	.	.	DEL
chr_15	27432001	chr_15:27432001-27434000	A	CN0,CN2	.	.	DUP
chr_15	17049601	chr_15:17049601-17051200	A	CN0,CN2	.	.	DUP
chr_15	69601	chr_15:69601-72400	A	CN0,CN2	.	.	DEL
chr_15	34016001	chr_15:34016001-34018000	A	CN0,CN2	.	.	DEL
chr_15	91372401	chr_15:91372401-91374800	A	CN0	.	.	DEL
chr_15	74401	chr_15:74401-77600	A	CN0	.	.	DEL
chr_15	84711601	chr_15:84711601-84713600	A	CN0	.	.	DEL
chr_15	13073201	chr_15:13073201-13075600	A	CN2	.	.	DUP
chr_15	17070001	chr_15:17070001-17073600	A	CN0,CN2	.	.	DEL
chr_15	4401601	chr_15:4401601-4404000	A	CN2	.	.	DUP
chr_15	62936401	chr_15:62936401-62938000	A	CN0	.	.	DEL
chr_15	60794801	chr_15:60794801-60798000	A	CN0	.	.	DEL
chr_15	80811201	chr_15:80811201-80814400	A	CN0	.	.	DEL
chr_15	82768801	chr_15:82768801-82771600	A	CN0	.	.	DEL
chr_15	17017201	chr_15:17017201-17024400	A	CN2	.	.	DUP
chr_15	80806401	chr_15:80806401-80808400	A	CN0,CN2	.	.	DEL
chr_15	17448401	chr_15:17448401-17454000	A	CN0	.	.	DEL
chr_15	3441601	chr_15:3441601-3489200	A	CN0,CN2,CNH	.	.	DUP
chr_15	13459201	chr_15:13459201-13469600	A	CN2,CNH	.	.	DUP
chr_15	43254401	chr_15:43254401-43256400	A	CN2	.	.	DUP
chr_15	29808001	chr_15:29808001-29810800	A	CN0,CN2	.	.	DEL
chr_15	38678801	chr_15:38678801-38682800	A	CN0	.	.	DEL
chr_15	92001	chr_15:92001-94400	A	CN0	.	.	DEL
chr_15	13726001	chr_15:13726001-13739200	A	CN0,CN2	.	.	DEL
chr_15	16758001	chr_15:16758001-16762800	A	CN0	.	.	DEL
chr_15	7239201	chr_15:7239201-7241200	A	CN2	.	.	DUP
chr_15	17027601	chr_15:17027601-17043200	A	CN2	.	.	DUP
chr_15	13824401	chr_15:13824401-13827200	A	CN2	.	.	DUP
chr_15	17056001	chr_15:17056001-17058800	A	CN0,CN2	.	.	DEL
chr_15	62626001	chr_15:62626001-62630400	A	CN0	.	.	DEL
chr_15	65861601	chr_15:65861601-65866800	A	CN0	.	.	DEL
chr_15	27027601	chr_15:27027601-27032400	A	CN0	.	.	DEL
chr_15	88534001	chr_15:88534001-88537200	A	CN0	.	.	DEL
chr_15	16738001	chr_15:16738001-16743600	A	CN0	.	.	DEL
chr_15	13294001	chr_15:13294001-13302000	A	CN0	.	.	DEL
chr_15	17314001	chr_15:17314001-17320400	A	CN0	.	.	DEL
chr_15	58884001	chr_15:58884001-58888000	A	CN0	.	.	DEL
chr_15	73397601	chr_15:73397601-73401200	A	CN0	.	.	DEL
chr_15	66312801	chr_15:66312801-66329200	A	CN2	.	.	DUP
chr_15	91281201	chr_15:91281201-91286800	A	CN2	.	.	DUP
chr_15	76276001	chr_15:76276001-76280400	A	CN0	.	.	DEL
chr_15	3500001	chr_15:3500001-3627200	A	CN2,CNH	.	.	DUP
chr_15	6956001	chr_15:6956001-6958000	A	CN0	.	.	DEL
chr_15	15289201	chr_15:15289201-15314000	A	CN2	.	.	DUP
chr_15	16860801	chr_15:16860801-16882000	A	CN0	.	.	DEL
chr_15	13744001	chr_15:13744001-13764800	A	CN0	.	.	DEL
chr_15	12732401	chr_15:12732401-12817600	A	CN0	.	.	DEL
chr_15	13304801	chr_15:13304801-13446000	A	CN0	.	.	DEL
chr_16	31095201	chr_16:31095201-31097200	A	CN2	.	.	DUP
chr_16	2126001	chr_16:2126001-2128000	A	CN0,CN2	.	.	DEL
chr_16	73415201	chr_16:73415201-73416800	A	CN0	.	.	DEL
chr_16	41942001	chr_16:41942001-41943600	A	CN0	.	.	DEL
chr_16	79165201	chr_16:79165201-79168000	A	CN0	.	.	DEL
chr_16	73306801	chr_16:73306801-73308400	A	CN0,CN2	.	.	DEL
chr_16	41934401	chr_16:41934401-41938000	A	CN0	.	.	DEL
chr_16	87113201	chr_16:87113201-87118000	A	CN0	.	.	DEL
chr_16	40264801	chr_16:40264801-40286800	A	CN0	.	.	DEL
chr_16	14929201	chr_16:14929201-14932800	A	CN0	.	.	DEL
chr_16	53617601	chr_16:53617601-53622400	A	CN0	.	.	DEL
chr_16	80401601	chr_16:80401601-80406800	A	CN0	.	.	DEL
chr_16	40230001	chr_16:40230001-40261200	A	CN0	.	.	DEL
chr_16	4193601	chr_16:4193601-4271200	A	CN2,CNH	.	.	DUP
chr_16	39811201	chr_16:39811201-39815600	A	CN0	.	.	DEL
chr_16	85800401	chr_16:85800401-85804000	A	CN0	.	.	DEL
chr_16	81013201	chr_16:81013201-81016000	A	CN0	.	.	DEL
chr_17	22153601	chr_17:22153601-22155600	A	CN0,CN2	.	.	DEL
chr_17	43401601	chr_17:43401601-43404400	A	CN0,CN2	.	.	DEL
chr_17	39358401	chr_17:39358401-39361600	A	CN0,CN2	.	.	DEL
chr_17	7470401	chr_17:7470401-7472400	A	CN0,CN2	.	.	DEL
chr_17	17956001	chr_17:17956001-17957600	A	CN2,CNH	.	.	DUP
chr_17	13124401	chr_17:13124401-13128000	A	CN0,CN2	.	.	DEL
chr_17	13318001	chr_17:13318001-13323200	A	CN0,CN2	.	.	DEL
chr_17	40419601	chr_17:40419601-40422000	A	CN0	.	.	DEL
chr_17	53643601	chr_17:53643601-53652000	A	CN0,CN2	.	.	DEL
chr_17	78622801	chr_17:78622801-78626400	A	CN0,CN2	.	.	DEL
chr_17	27433201	chr_17:27433201-27436000	A	CN0	.	.	DEL
chr_17	37086801	chr_17:37086801-37090400	A	CN0	.	.	DEL
chr_17	22664801	chr_17:22664801-22670800	A	CN0	.	.	DEL
chr_17	28742401	chr_17:28742401-28744400	A	CN0	.	.	DEL
chr_17	35772401	chr_17:35772401-35776800	A	CN0	.	.	DEL
chr_17	34190401	chr_17:34190401-34194800	A	CN0	.	.	DEL
chr_17	13481601	chr_17:13481601-13484000	A	CN0	.	.	DEL
chr_17	33533601	chr_17:33533601-33536000	A	CN0,CN2	.	.	DEL
chr_17	28729201	chr_17:28729201-28740000	A	CN0	.	.	DEL
chr_17	632801	chr_17:632801-636800	A	CN0	.	.	DEL
chr_17	13323601	chr_17:13323601-13329200	A	CN0	.	.	DEL
chr_17	4291201	chr_17:4291201-4294400	A	CN2	.	.	DUP
chr_17	37081601	chr_17:37081601-37085600	A	CN0	.	.	DEL
chr_17	73125601	chr_17:73125601-73154400	A	CN0	.	.	DEL
chr_17	54281201	chr_17:54281201-54287600	A	CN0	.	.	DEL
chr_18	9709201	chr_18:9709201-9714000	A	CN0,CN2	.	.	DUP
chr_18	75582401	chr_18:75582401-75585200	A	CN2	.	.	DUP
chr_18	10494001	chr_18:10494001-10495600	A	CN0,CN2	.	.	DUP
chr_18	73556801	chr_18:73556801-73558800	A	CN2	.	.	DUP
chr_18	9882801	chr_18:9882801-9884400	A	CN0,CN2	.	.	DUP
chr_18	9917201	chr_18:9917201-9920000	A	CN0,CN2	.	.	DEL
chr_18	9926001	chr_18:9926001-9928000	A	CN0,CN2	.	.	DUP
chr_18	13148001	chr_18:13148001-13149600	A	CN0,CN2	.	.	DUP
chr_18	13790001	chr_18:13790001-13792000	A	CN2	.	.	DUP
chr_18	9905201	chr_18:9905201-9909200	A	CN0,CN2	.	.	DUP
chr_18	70674001	chr_18:70674001-70676000	A	CN0,CN2	.	.	DEL
chr_18	13086401	chr_18:13086401-13138400	A	CN0,CN2,CNH	.	.	DUP
chr_18	9602001	chr_18:9602001-9618800	A	CN0,CN2	.	.	DEL
chr_18	13748801	chr_18:13748801-13753600	A	CN2	.	.	DUP
chr_18	9747201	chr_18:9747201-9751200	A	CN2	.	.	DUP
chr_18	9631601	chr_18:9631601-9639200	A	CN0,CN2	.	.	DEL
chr_18	82448801	chr_18:82448801-82450400	A	CN0,CN2	.	.	DEL
chr_18	13051601	chr_18:13051601-13055600	A	CN2	.	.	DUP
chr_18	3363201	chr_18:3363201-3449600	A	CN2,CNH	.	.	DUP
chr_18	9158801	chr_18:9158801-9161600	A	CN0	.	.	DEL
chr_18	9782001	chr_18:9782001-9789200	A	CN2	.	.	DUP
chr_18	13794401	chr_18:13794401-13798000	A	CN2	.	.	DUP
chr_18	24930001	chr_18:24930001-24932800	A	CN0	.	.	DEL
chr_18	50907601	chr_18:50907601-50911200	A	CN0	.	.	DEL
chr_18	36162401	chr_18:36162401-36165200	A	CN0	.	.	DEL
chr_18	2279201	chr_18:2279201-2283200	A	CN0	.	.	DEL
chr_18	13013601	chr_18:13013601-13015200	A	CN2	.	.	DUP
chr_18	13007201	chr_18:13007201-13009200	A	CN2	.	.	DUP
chr_18	3341601	chr_18:3341601-3343200	A	CN0,CN2	.	.	DEL
chr_18	49633601	chr_18:49633601-49636000	A	CN0,CN2	.	.	DEL
chr_18	4049601	chr_18:4049601-4052000	A	CN0	.	.	DEL
chr_18	82434801	chr_18:82434801-82437200	A	CN0,CN2	.	.	DEL
chr_18	13815601	chr_18:13815601-13820800	A	CN0	.	.	DEL
chr_18	44933601	chr_18:44933601-44937200	A	CN0	.	.	DEL
chr_18	49951601	chr_18:49951601-49954800	A	CN0	.	.	DEL
chr_18	2286801	chr_18:2286801-2290800	A	CN0	.	.	DEL
chr_18	9801201	chr_18:9801201-9806800	A	CN2	.	.	DUP
chr_18	9641601	chr_18:9641601-9648400	A	CN0	.	.	DEL
chr_18	10075601	chr_18:10075601-10081200	A	CN0,CN2	.	.	DEL
chr_18	9948001	chr_18:9948001-9952000	A	CN0,CN2	.	.	DEL
chr_18	25398001	chr_18:25398001-25401200	A	CN0	.	.	DEL
chr_18	13779601	chr_18:13779601-13788000	A	CN2	.	.	DUP
chr_18	13839201	chr_18:13839201-13845600	A	CN0	.	.	DEL
chr_18	9827601	chr_18:9827601-9847200	A	CN2	.	.	DUP
chr_18	23486401	chr_18:23486401-23488800	A	CN0,CN2	.	.	DEL
chr_18	1075601	chr_18:1075601-1079600	A	CN0	.	.	DEL
chr_18	61876801	chr_18:61876801-61878400	A	CN0	.	.	DEL
chr_18	69274801	chr_18:69274801-69277200	A	CN0	.	.	DEL
chr_18	13768401	chr_18:13768401-13772800	A	CN2	.	.	DUP
chr_18	74488401	chr_18:74488401-74491200	A	CN0	.	.	DUP
chr_18	3348801	chr_18:3348801-3355200	A	CN0	.	.	DEL
chr_18	2094001	chr_18:2094001-2097200	A	CN0	.	.	DEL
chr_18	9896001	chr_18:9896001-9904000	A	CN0,CN2	.	.	DEL
chr_18	9874001	chr_18:9874001-9877600	A	CN0,CN2	.	.	DUP
chr_18	9754801	chr_18:9754801-9768000	A	CN2,CNH	.	.	DUP
chr_18	1568801	chr_18:1568801-1572400	A	CN0	.	.	DEL
chr_18	69594801	chr_18:69594801-69596400	A	CN0	.	.	DEL
chr_18	9911601	chr_18:9911601-9915200	A	CN0,CN2	.	.	DEL
chr_18	9734001	chr_18:9734001-9742400	A	CN2	.	.	DUP
chr_18	50903601	chr_18:50903601-50906800	A	CN0	.	.	DEL
chr_18	10064801	chr_18:10064801-10072800	A	CN0,CN2	.	.	DUP
chr_18	9773201	chr_18:9773201-9780800	A	CN2	.	.	DUP
chr_18	14011201	chr_18:14011201-14018000	A	CN0	.	.	DEL
chr_18	9720401	chr_18:9720401-9731600	A	CN2	.	.	DUP
chr_18	9649601	chr_18:9649601-9699200	A	CN0,CN2	.	.	DEL
chr_18	46659601	chr_18:46659601-46664800	A	CN0	.	.	DEL
chr_18	65272401	chr_18:65272401-65278800	A	CN0	.	.	DEL
chr_18	68920401	chr_18:68920401-68924000	A	CN0	.	.	DEL
chr_18	9619601	chr_18:9619601-9628800	A	CN0	.	.	DEL
chr_18	6814001	chr_18:6814001-6818000	A	CN0	.	.	DEL
chr_18	14467601	chr_18:14467601-14477600	A	CN2	.	.	DUP
chr_19	20557601	chr_19:20557601-20560000	A	CN0,CN2	.	.	DEL
chr_19	11205601	chr_19:11205601-11207600	A	CN2,CNH	.	.	DUP
chr_19	54801	chr_19:54801-57200	A	CN2,CNH	.	.	DUP
chr_19	36559601	chr_19:36559601-36562400	A	CN2,CNH	.	.	DUP
chr_19	61408801	chr_19:61408801-61410800	A	CN0,CN2	.	.	DEL
chr_19	2759201	chr_19:2759201-2774000	A	CN0,CN2	.	.	DEL
chr_19	155601	chr_19:155601-160800	A	CN0,CN2	.	.	DUP
chr_19	51261601	chr_19:51261601-51264400	A	CN0,CN2	.	.	DEL
chr_19	66001	chr_19:66001-67600	A	CN2,CNH	.	.	DUP
chr_19	59815201	chr_19:59815201-59817200	A	CN2	.	.	DUP
chr_19	732001	chr_19:732001-738400	A	CN0,CN2,CNH	.	.	DUP
chr_19	5429201	chr_19:5429201-5431200	A	CN2	.	.	DUP
chr_19	116801	chr_19:116801-120400	A	CN2	.	.	DUP
chr_19	33012001	chr_19:33012001-33013600	A	CN0,CN2	.	.	DEL
chr_19	29142801	chr_19:29142801-29144400	A	CN0,CN2	.	.	DEL
chr_19	55502401	chr_19:55502401-55505600	A	CN0	.	.	DEL
chr_19	16181201	chr_19:16181201-16184400	A	CN0	.	.	DEL
chr_19	36336801	chr_19:36336801-36341200	A	CN2	.	.	DUP
chr_19	60008401	chr_19:60008401-60010000	A	CN0	.	.	DEL
chr_19	39749201	chr_19:39749201-39751600	A	CN0	.	.	DEL
chr_19	9689201	chr_19:9689201-9691200	A	CN0	.	.	DUP
chr_19	28458801	chr_19:28458801-28461200	A	CN0	.	.	DEL
chr_19	15669601	chr_19:15669601-15673600	A	CN0	.	.	DEL
chr_19	50971201	chr_19:50971201-50975200	A	CN0	.	.	DEL
chr_19	431201	chr_19:431201-432800	A	CN0	.	.	DEL
chr_19	5380401	chr_19:5380401-5412800	A	CN2,CNH	.	.	DUP
chr_19	8506801	chr_19:8506801-8510800	A	CN0	.	.	DEL
chr_19	50383201	chr_19:50383201-50389200	A	CN0	.	.	DEL
chr_19	59394801	chr_19:59394801-59400800	A	CN0	.	.	DEL
chr_19	20284401	chr_19:20284401-20287600	A	CN0	.	.	DEL
chr_19	10423601	chr_19:10423601-10432000	A	CN0	.	.	DEL
chr_19	552001	chr_19:552001-566400	A	CN0	.	.	DEL
chr_19	39811601	chr_19:39811601-39830000	A	CN0	.	.	DEL
chr_19	3984001	chr_19:3984001-3988000	A	CN0	.	.	DEL
chr_2	2511201	chr_2:2511201-2513200	A	CN0,CN2	.	.	DUP
chr_2	109765201	chr_2:109765201-109767200	A	CN0,CN2	.	.	DUP
chr_2	57523201	chr_2:57523201-57525200	A	CN2	.	.	DUP
chr_2	59310801	chr_2:59310801-59314000	A	CN0,CN2,CNH	.	.	DUP
chr_2	84060401	chr_2:84060401-84062400	A	CN0,CN2	.	.	DEL
chr_2	61059601	chr_2:61059601-61061200	A	CN0,CN2	.	.	DUP
chr_2	26287201	chr_2:26287201-26289600	A	CN0	.	.	DEL
chr_2	106137201	chr_2:106137201-106139200	A	CN0	.	.	DEL
chr_2	84138001	chr_2:84138001-84140400	A	CN0,CN2	.	.	DEL
chr_2	47343601	chr_2:47343601-47358000	A	CN2,CNH	.	.	DUP
chr_2	50398401	chr_2:50398401-50400000	A	CN2	.	.	DUP
chr_2	11360001	chr_2:11360001-11361600	A	CN2,CNH	.	.	DUP
chr_2	16957601	chr_2:16957601-16959600	A	CN0	.	.	DEL
chr_2	87929201	chr_2:87929201-87931200	A	CN0	.	.	DEL
chr_2	70401	chr_2:70401-72800	A	CN2	.	.	DUP
chr_2	34640001	chr_2:34640001-34655600	A	CN0,CN2	.	.	DEL
chr_2	109721601	chr_2:109721601-109723600	A	CN0	.	.	DEL
chr_2	107594401	chr_2:107594401-107599200	A	CN2,CNH	.	.	DUP
chr_2	109888801	chr_2:109888801-109891200	A	CN0	.	.	DEL
chr_2	438801	chr_2:438801-441600	A	CN0,CN2	.	.	DEL
chr_2	48905201	chr_2:48905201-48910400	A	CN2,CNH	.	.	DUP
chr_2	60322401	chr_2:60322401-60326400	A	CN0	.	.	DEL
chr_2	94203201	chr_2:94203201-94207200	A	CN0	.	.	DEL
chr_2	107653201	chr_2:107653201-107658400	A	CN2	.	.	DUP
chr_2	47308001	chr_2:47308001-47313200	A	CN0,CN2	.	.	DEL
chr_2	34631601	chr_2:34631601-34635600	A	CN0	.	.	DEL
chr_2	71901201	chr_2:71901201-71903200	A	CN0,CN2	.	.	DEL
chr_2	92631201	chr_2:92631201-92633600	A	CN0,CN2	.	.	DEL
chr_2	11669201	chr_2:11669201-11681600	A	CN2	.	.	DUP
chr_2	112196401	chr_2:112196401-112199600	A	CN0	.	.	DEL
chr_2	96157601	chr_2:96157601-96161200	A	CN0	.	.	DEL
chr_2	67967601	chr_2:67967601-67971200	A	CN0	.	.	DEL
chr_2	107626001	chr_2:107626001-107632400	A	CN2	.	.	DUP
chr_2	11628401	chr_2:11628401-11637200	A	CN2	.	.	DUP
chr_2	107660001	chr_2:107660001-107666400	A	CN2	.	.	DUP
chr_2	34635601	chr_2:34635601-34639200	A	CN0	.	.	DEL
chr_2	107610401	chr_2:107610401-107621600	A	CN2	.	.	DUP
chr_2	56856801	chr_2:56856801-56861200	A	CN0	.	.	DEL
chr_2	107632801	chr_2:107632801-107650800	A	CN2	.	.	DUP
chr_2	34673601	chr_2:34673601-34687200	A	CN0,CN2,CNH	.	.	DUP
chr_2	36284401	chr_2:36284401-36290800	A	CN0	.	.	DEL
chr_2	74588401	chr_2:74588401-74594400	A	CN0	.	.	DEL
chr_2	18822001	chr_2:18822001-18824000	A	CN0	.	.	DEL
chr_2	107542001	chr_2:107542001-107583600	A	CN2	.	.	DUP
chr_2	36497601	chr_2:36497601-36509600	A	CN2	.	.	DUP
chr_2	67921201	chr_2:67921201-67926400	A	CN0	.	.	DEL
chr_20	5513201	chr_20:5513201-5515600	A	CN0,CN2	.	.	DEL
chr_20	33030401	chr_20:33030401-33033200	A	CN0	.	.	DEL
chr_20	32626001	chr_20:32626001-32628400	A	CN0,CN2	.	.	DUP
chr_20	32812801	chr_20:32812801-32814400	A	CN0,CN2	.	.	DEL
chr_20	29282801	chr_20:29282801-29284800	A	CN0,CN2	.	.	DUP
chr_20	29749601	chr_20:29749601-29779600	A	CN0,CN2	.	.	DUP
chr_20	26255601	chr_20:26255601-26257600	A	CN0,CN2	.	.	DUP
chr_20	33664401	chr_20:33664401-33666400	A	CN0,CN2	.	.	DEL
chr_20	32928801	chr_20:32928801-32934400	A	CN0,CN2	.	.	DEL
chr_20	32313601	chr_20:32313601-32315600	A	CN0,CN2	.	.	DEL
chr_20	29375601	chr_20:29375601-29377600	A	CN0,CN2	.	.	DEL
chr_20	51079601	chr_20:51079601-51081600	A	CN0,CN2	.	.	DEL
chr_20	22516001	chr_20:22516001-22519600	A	CN0,CN2	.	.	DEL
chr_20	28873201	chr_20:28873201-28875200	A	CN0,CN2	.	.	DUP
chr_20	29712001	chr_20:29712001-29713600	A	CN0,CN2	.	.	DUP
chr_20	442801	chr_20:442801-474800	A	CN0,CN2	.	.	DEL
chr_20	32538801	chr_20:32538801-32544800	A	CN0,CN2,CNH	.	.	DUP
chr_20	24795601	chr_20:24795601-24806000	A	CN2,CNH	.	.	DUP
chr_20	57491201	chr_20:57491201-57492800	A	CN0	.	.	DEL
chr_20	24792801	chr_20:24792801-24795600	A	CN2,CNH	.	.	DUP
chr_20	28506001	chr_20:28506001-28509600	A	CN0	.	.	DEL
chr_20	33536801	chr_20:33536801-33538400	A	CN0,CN2	.	.	DUP
chr_20	28778001	chr_20:28778001-28780800	A	CN0,CN2	.	.	DUP
chr_20	30824001	chr_20:30824001-30826400	A	CN0,CN2	.	.	DEL
chr_20	32709201	chr_20:32709201-32711200	A	CN0,CN2,CNH	.	.	DUP
chr_20	28745201	chr_20:28745201-28746800	A	CN0	.	.	DEL
chr_20	184001	chr_20:184001-186000	A	CN0,CN2,CNH	.	.	DUP
chr_20	32859201	chr_20:32859201-32863200	A	CN2	.	.	DUP
chr_20	40005201	chr_20:40005201-40008800	A	CN2	.	.	DUP
chr_20	32568801	chr_20:32568801-32572000	A	CN0,CN2,CNH	.	.	DUP
chr_20	32632801	chr_20:32632801-32635200	A	CN0,CN2	.	.	DUP
chr_20	32454401	chr_20:32454401-32459200	A	CN0	.	.	DEL
chr_20	32478401	chr_20:32478401-32480400	A	CN0,CN2	.	.	DEL
chr_20	30798401	chr_20:30798401-30800800	A	CN0,CN2	.	.	DEL
chr_20	32890401	chr_20:32890401-32892400	A	CN0,CN2	.	.	DUP
chr_20	32825201	chr_20:32825201-32826800	A	CN0	.	.	DEL
chr_20	24862401	chr_20:24862401-24865600	A	CN2,CNH	.	.	DUP
chr_20	33000001	chr_20:33000001-33002400	A	CN0	.	.	DEL
chr_20	59422001	chr_20:59422001-59424400	A	CN0,CN2	.	.	DEL
chr_20	50804001	chr_20:50804001-50896800	A	CN0,CN2	.	.	DEL
chr_20	51095201	chr_20:51095201-51097200	A	CN0,CN2	.	.	DEL
chr_20	33354401	chr_20:33354401-33356800	A	CN2	.	.	DUP
chr_20	28914401	chr_20:28914401-28918000	A	CN2	.	.	DUP
chr_20	32500801	chr_20:32500801-32504800	A	CN0,CN2	.	.	DEL
chr_20	32508401	chr_20:32508401-32511600	A	CN0	.	.	DEL
chr_20	32528001	chr_20:32528001-32538000	A	CN0,CN2	.	.	DUP
chr_20	35436801	chr_20:35436801-35438800	A	CN0,CN2	.	.	DEL
chr_20	32322401	chr_20:32322401-32324400	A	CN0	.	.	DEL
chr_20	32872001	chr_20:32872001-32873600	A	CN0,CN2	.	.	DUP
chr_20	40001201	chr_20:40001201-40004400	A	CN2,CNH	.	.	DUP
chr_20	32868001	chr_20:32868001-32870800	A	CN0,CN2	.	.	DUP
chr_20	208801	chr_20:208801-219600	A	CN0	.	.	DEL
chr_20	38412801	chr_20:38412801-38416800	A	CN0	.	.	DEL
chr_20	169201	chr_20:169201-177600	A	CN2	.	.	DUP
chr_20	27770001	chr_20:27770001-27772800	A	CN0	.	.	DEL
chr_20	33257201	chr_20:33257201-33259600	A	CN0	.	.	DEL
chr_20	32653201	chr_20:32653201-32674400	A	CN0	.	.	DEL
chr_20	32906801	chr_20:32906801-32911600	A	CN0,CN2	.	.	DUP
chr_20	32318401	chr_20:32318401-32320800	A	CN0	.	.	DEL
chr_20	33367601	chr_20:33367601-33370400	A	CN0	.	.	DEL
chr_20	36364801	chr_20:36364801-36367600	A	CN0	.	.	DEL
chr_20	25518801	chr_20:25518801-25521600	A	CN0,CN2	.	.	DEL
chr_20	28692401	chr_20:28692401-28694800	A	CN0	.	.	DEL
chr_20	28499601	chr_20:28499601-28504400	A	CN0	.	.	DEL
chr_20	32352001	chr_20:32352001-32356000	A	CN0	.	.	DEL
chr_20	33370801	chr_20:33370801-33376400	A	CN0	.	.	DEL
chr_20	32680001	chr_20:32680001-32687600	A	CN0	.	.	DEL
chr_20	28511201	chr_20:28511201-28516000	A	CN0	.	.	DEL
chr_20	5936401	chr_20:5936401-5938800	A	CN0	.	.	DEL
chr_20	26477601	chr_20:26477601-26480800	A	CN0	.	.	DEL
chr_20	31924401	chr_20:31924401-31931200	A	CN2	.	.	DUP
chr_20	2058401	chr_20:2058401-2063200	A	CN0	.	.	DEL
chr_20	25523201	chr_20:25523201-25526000	A	CN0	.	.	DEL
chr_20	28819601	chr_20:28819601-28824400	A	CN0	.	.	DEL
chr_20	6609201	chr_20:6609201-6614400	A	CN0	.	.	DEL
chr_20	85201	chr_20:85201-95200	A	CN2	.	.	DUP
chr_20	31039601	chr_20:31039601-31050800	A	CN2	.	.	DUP
chr_20	387201	chr_20:387201-406800	A	CN2	.	.	DUP
chr_20	32575601	chr_20:32575601-32602000	A	CN0,CN2,CNH	.	.	DUP
chr_20	29287201	chr_20:29287201-29342800	A	CN0,CN2	.	.	DEL
chr_20	32960001	chr_20:32960001-32964400	A	CN0	.	.	DEL
chr_20	27786401	chr_20:27786401-27793600	A	CN2	.	.	DUP
chr_20	50898001	chr_20:50898001-50903600	A	CN0	.	.	DEL
chr_20	32898401	chr_20:32898401-32906400	A	CN0,CN2	.	.	DUP
chr_20	2725601	chr_20:2725601-2733600	A	CN0	.	.	DEL
chr_20	23275601	chr_20:23275601-23278400	A	CN0	.	.	DEL
chr_20	32646401	chr_20:32646401-32652000	A	CN0	.	.	DEL
chr_20	8434001	chr_20:8434001-8436400	A	CN0	.	.	DEL
chr_20	31228801	chr_20:31228801-31234800	A	CN2,CNH	.	.	DUP
chr_20	31167201	chr_20:31167201-31186800	A	CN0,CN2	.	.	DUP
chr_20	33660401	chr_20:33660401-33663600	A	CN0	.	.	DEL
chr_20	62926401	chr_20:62926401-62929600	A	CN0	.	.	DEL
chr_20	29626801	chr_20:29626801-29630800	A	CN0	.	.	DEL
chr_20	26709201	chr_20:26709201-26846800	A	CN2,CNH	.	.	DUP
chr_20	36239201	chr_20:36239201-36244800	A	CN0	.	.	DEL
chr_20	28970801	chr_20:28970801-28981200	A	CN2	.	.	DUP
chr_20	31050401	chr_20:31050401-31053600	A	CN0	.	.	DEL
chr_20	33216001	chr_20:33216001-33225200	A	CN0	.	.	DEL
chr_20	19540801	chr_20:19540801-19546800	A	CN0	.	.	DEL
chr_20	31000001	chr_20:31000001-31014000	A	CN2	.	.	DUP
chr_20	31189601	chr_20:31189601-31221200	A	CN0,CN2	.	.	DUP
chr_20	51371601	chr_20:51371601-51380000	A	CN0	.	.	DEL
chr_20	30058401	chr_20:30058401-30079600	A	CN0	.	.	DEL
chr_20	32513201	chr_20:32513201-32521200	A	CN0	.	.	DEL
chr_20	31020001	chr_20:31020001-31036000	A	CN0	.	.	DEL
chr_20	51008801	chr_20:51008801-51032400	A	CN0,CN2	.	.	DEL
chr_20	24572401	chr_20:24572401-24576400	A	CN0	.	.	DEL
chr_20	31055201	chr_20:31055201-31063200	A	CN0	.	.	DEL
chr_20	30680001	chr_20:30680001-30726000	A	CN0	.	.	DEL
chr_21	10381201	chr_21:10381201-10383200	A	CN0,CN2	.	.	DEL
chr_21	56218001	chr_21:56218001-56220400	A	CN0,CN2	.	.	DEL
chr_21	47905201	chr_21:47905201-47906800	A	CN0	.	.	DEL
chr_21	24974001	chr_21:24974001-24980800	A	CN0,CN2,CNH	.	.	DUP
chr_21	2001201	chr_21:2001201-2004000	A	CN2	.	.	DUP
chr_21	59201	chr_21:59201-60800	A	CN2,CNH	.	.	DUP
chr_21	56917601	chr_21:56917601-56920800	A	CN0,CN2	.	.	DEL
chr_21	669601	chr_21:669601-680000	A	CN2,CNH	.	.	DUP
chr_21	48085201	chr_21:48085201-48086800	A	CN0	.	.	DEL
chr_21	1970801	chr_21:1970801-1997200	A	CN2,CNH	.	.	DUP
chr_21	652801	chr_21:652801-657600	A	CN2,CNH	.	.	DUP
chr_21	49850801	chr_21:49850801-49853200	A	CN0,CN2	.	.	DEL
chr_21	41313601	chr_21:41313601-41318800	A	CN0	.	.	DEL
chr_21	43861601	chr_21:43861601-43865600	A	CN0	.	.	DEL
chr_21	753201	chr_21:753201-784400	A	CN2,CNH	.	.	DUP
chr_21	14977601	chr_21:14977601-14983600	A	CN0	.	.	DEL
chr_21	8673201	chr_21:8673201-8676800	A	CN0	.	.	DEL
chr_21	24070401	chr_21:24070401-24073600	A	CN0	.	.	DEL
chr_22	24162401	chr_22:24162401-24164400	A	CN2	.	.	DUP
chr_22	24176801	chr_22:24176801-24179600	A	CN0,CN2	.	.	DUP
chr_22	2200001	chr_22:2200001-2201600	A	CN2	.	.	DUP
chr_22	24573601	chr_22:24573601-24576800	A	CN2	.	.	DUP
chr_22	24545201	chr_22:24545201-24548400	A	CN2	.	.	DUP
chr_22	19082001	chr_22:19082001-19084400	A	CN0	.	.	DEL
chr_22	6495601	chr_22:6495601-6498000	A	CN0,CN2	.	.	DEL
chr_22	42596801	chr_22:42596801-42599600	A	CN0,CN2	.	.	DEL
chr_22	37217201	chr_22:37217201-37219600	A	CN0	.	.	DEL
chr_22	24130001	chr_22:24130001-24132400	A	CN2,CNH	.	.	DUP
chr_22	46839601	chr_22:46839601-46841600	A	CN0	.	.	DEL
chr_22	4052401	chr_22:4052401-4054400	A	CN2	.	.	DUP
chr_22	6487601	chr_22:6487601-6489600	A	CN0,CN2	.	.	DEL
chr_22	24120401	chr_22:24120401-24128400	A	CN2	.	.	DUP
chr_22	24452801	chr_22:24452801-24458800	A	CN0,CN2	.	.	DEL
chr_22	24359601	chr_22:24359601-24362800	A	CN0,CN2	.	.	DUP
chr_22	24415601	chr_22:24415601-24418000	A	CN0	.	.	DEL
chr_22	25544401	chr_22:25544401-25547600	A	CN2	.	.	DUP
chr_22	24564801	chr_22:24564801-24566800	A	CN2	.	.	DUP
chr_22	24276801	chr_22:24276801-24284800	A	CN0,CN2	.	.	DEL
chr_22	2082001	chr_22:2082001-2087600	A	CN0,CN2	.	.	DUP
chr_22	25556401	chr_22:25556401-25560000	A	CN2	.	.	DUP
chr_22	25541201	chr_22:25541201-25543600	A	CN0,CN2	.	.	DEL
chr_22	7979601	chr_22:7979601-7981600	A	CN0,CN2	.	.	DEL
chr_22	21020001	chr_22:21020001-21033600	A	CN0,CN2	.	.	DUP
chr_22	21044001	chr_22:21044001-21049200	A	CN2,CNH	.	.	DUP
chr_22	594801	chr_22:594801-599200	A	CN0	.	.	DEL
chr_22	1710401	chr_22:1710401-1714400	A	CN0	.	.	DEL
chr_22	25560801	chr_22:25560801-25620000	A	CN0,CN2	.	.	DUP
chr_22	27804401	chr_22:27804401-27815600	A	CN2	.	.	DUP
chr_22	33008401	chr_22:33008401-33010400	A	CN2	.	.	DUP
chr_22	24144401	chr_22:24144401-24160400	A	CN2	.	.	DUP
chr_22	21354801	chr_22:21354801-21359600	A	CN0	.	.	DEL
chr_22	42408401	chr_22:42408401-42414800	A	CN0	.	.	DEL
chr_22	24520001	chr_22:24520001-24529200	A	CN2	.	.	DUP
chr_22	36801601	chr_22:36801601-36813200	A	CN2	.	.	DUP
chr_22	37221201	chr_22:37221201-37231600	A	CN0	.	.	DEL
chr_22	21008401	chr_22:21008401-21014800	A	CN0,CN2	.	.	DEL
chr_22	20998801	chr_22:20998801-21004800	A	CN0	.	.	DEL
chr_22	46013201	chr_22:46013201-46050800	A	CN2	.	.	DUP
chr_22	36813601	chr_22:36813601-36912000	A	CN2	.	.	DUP
chr_22	24377201	chr_22:24377201-24412000	A	CN0	.	.	DEL
chr_22	37234001	chr_22:37234001-37295600	A	CN0	.	.	DEL
chr_23	7398401	chr_23:7398401-7401200	A	CN0,CN2	.	.	DUP
chr_23	10026001	chr_23:10026001-10028800	A	CN2	.	.	DUP
chr_23	50600001	chr_23:50600001-50602000	A	CN2	.	.	DUP
chr_23	45704801	chr_23:45704801-45706400	A	CN0,CN2	.	.	DEL
chr_23	5790001	chr_23:5790001-5791600	A	CN2	.	.	DUP
chr_23	8052001	chr_23:8052001-8056800	A	CN2	.	.	DUP
chr_23	39810801	chr_23:39810801-39812400	A	CN0	.	.	DEL
chr_23	40108001	chr_23:40108001-40110800	A	CN2	.	.	DUP
chr_23	49835201	chr_23:49835201-49837200	A	CN0,CN2	.	.	DEL
chr_23	7144801	chr_23:7144801-7149600	A	CN2	.	.	DUP
chr_23	7150401	chr_23:7150401-7153600	A	CN2,CNH	.	.	DUP
chr_23	7740001	chr_23:7740001-8049600	A	CN2,CNH	.	.	DUP
chr_23	137601	chr_23:137601-140400	A	CN2	.	.	DUP
chr_23	15955601	chr_23:15955601-15959600	A	CN0,CN2	.	.	DEL
chr_23	19612401	chr_23:19612401-19614400	A	CN0	.	.	DEL
chr_23	39888001	chr_23:39888001-39893200	A	CN2	.	.	DUP
chr_23	15910001	chr_23:15910001-15914800	A	CN2,CNH	.	.	DUP
chr_23	7401601	chr_23:7401601-7598000	A	CN2	.	.	DUP
chr_23	7627201	chr_23:7627201-7739200	A	CN2,CNH	.	.	DUP
chr_23	7618801	chr_23:7618801-7625600	A	CN2	.	.	DUP
chr_23	15961201	chr_23:15961201-15963600	A	CN0,CN2	.	.	DUP
chr_23	48450401	chr_23:48450401-48452800	A	CN0	.	.	DEL
chr_23	40120401	chr_23:40120401-40122800	A	CN2	.	.	DUP
chr_23	15968801	chr_23:15968801-15972800	A	CN0,CN2	.	.	DUP
chr_23	130401	chr_23:130401-136000	A	CN2	.	.	DUP
chr_23	41183601	chr_23:41183601-41187200	A	CN0	.	.	DEL
chr_23	193601	chr_23:193601-209600	A	CN2	.	.	DUP
chr_23	39930801	chr_23:39930801-39938800	A	CN0,CN2	.	.	DUP
chr_23	45702001	chr_23:45702001-45704400	A	CN0	.	.	DEL
chr_23	40099601	chr_23:40099601-40102400	A	CN2	.	.	DUP
chr_23	23919601	chr_23:23919601-23926000	A	CN0	.	.	DEL
chr_23	7112001	chr_23:7112001-7137600	A	CN2	.	.	DUP
chr_23	7381201	chr_23:7381201-7397600	A	CN2	.	.	DUP
chr_23	46769601	chr_23:46769601-46774400	A	CN0	.	.	DEL
chr_23	31385601	chr_23:31385601-31394800	A	CN0	.	.	DEL
chr_23	7601201	chr_23:7601201-7618800	A	CN2	.	.	DUP
chr_23	16842801	chr_23:16842801-16848400	A	CN0	.	.	DEL
chr_23	8057601	chr_23:8057601-8093600	A	CN2	.	.	DUP
chr_23	5669201	chr_23:5669201-5764400	A	CN0,CN2	.	.	DUP
chr_23	7154001	chr_23:7154001-7341600	A	CN2	.	.	DUP
chr_24	35327601	chr_24:35327601-35329600	A	CN0,CN2	.	.	DUP
chr_24	20804401	chr_24:20804401-20806800	A	CN0,CN2	.	.	DUP
chr_24	36868001	chr_24:36868001-36876800	A	CN0,CN2	.	.	DUP
chr_24	19086801	chr_24:19086801-19088800	A	CN2	.	.	DUP
chr_24	20983201	chr_24:20983201-20988400	A	CN2	.	.	DUP
chr_24	47008401	chr_24:47008401-47011200	A	CN0,CN2	.	.	DEL
chr_24	46986401	chr_24:46986401-46988800	A	CN0	.	.	DEL
chr_24	46553201	chr_24:46553201-46555200	A	CN0,CN2	.	.	DUP
chr_24	20720001	chr_24:20720001-20726800	A	CN2,CNH	.	.	DUP
chr_24	3358001	chr_24:3358001-3360800	A	CN2	.	.	DUP
chr_24	38174801	chr_24:38174801-38176800	A	CN2	.	.	DUP
chr_24	23723201	chr_24:23723201-23725200	A	CN0,CN2	.	.	DEL
chr_24	47210801	chr_24:47210801-47219200	A	CN2,CNH	.	.	DUP
chr_24	20712401	chr_24:20712401-20714800	A	CN2,CNH	.	.	DUP
chr_24	47220001	chr_24:47220001-47325200	A	CN2	.	.	DUP
chr_24	7333201	chr_24:7333201-7336000	A	CN0	.	.	DEL
chr_24	38134401	chr_24:38134401-38136400	A	CN2	.	.	DUP
chr_24	32454401	chr_24:32454401-32456400	A	CN0,CN2	.	.	DUP
chr_24	20774801	chr_24:20774801-20781200	A	CN2,CNH	.	.	DUP
chr_24	20696001	chr_24:20696001-20709600	A	CN2,CNH	.	.	DUP
chr_24	47002001	chr_24:47002001-47006000	A	CN0	.	.	DEL
chr_24	36260401	chr_24:36260401-36262400	A	CN0	.	.	DEL
chr_24	47136401	chr_24:47136401-47162000	A	CN0,CN2	.	.	DUP
chr_25	91601	chr_25:91601-94800	A	CN0,CN2	.	.	DUP
chr_25	26579601	chr_25:26579601-26581200	A	CN0,CN2	.	.	DEL
chr_25	733601	chr_25:733601-735200	A	CN0,CN2	.	.	DEL
chr_25	26980801	chr_25:26980801-26983200	A	CN0,CN2	.	.	DEL
chr_25	31449601	chr_25:31449601-31451600	A	CN0,CN2	.	.	DUP
chr_25	17981601	chr_25:17981601-17983200	A	CN2,CNH	.	.	DUP
chr_25	4415201	chr_25:4415201-4418000	A	CN0,CN2	.	.	DEL
chr_25	18049601	chr_25:18049601-18051600	A	CN0	.	.	DEL
chr_25	17936001	chr_25:17936001-17939600	A	CN2	.	.	DUP
chr_25	35986001	chr_25:35986001-35988000	A	CN2	.	.	DUP
chr_25	26835201	chr_25:26835201-26837200	A	CN0,CN2	.	.	DUP
chr_25	39429201	chr_25:39429201-39430800	A	CN0,CN2	.	.	DUP
chr_25	30944401	chr_25:30944401-30946400	A	CN0,CN2	.	.	DEL
chr_25	26471201	chr_25:26471201-26476000	A	CN0,CN2	.	.	DEL
chr_25	26694801	chr_25:26694801-26699600	A	CN0	.	.	DEL
chr_25	4623201	chr_25:4623201-4626400	A	CN0	.	.	DEL
chr_25	38957201	chr_25:38957201-38959200	A	CN0,CN2	.	.	DUP
chr_25	26939601	chr_25:26939601-26942000	A	CN0	.	.	DEL
chr_25	26775601	chr_25:26775601-26777600	A	CN0,CN2	.	.	DEL
chr_25	4456801	chr_25:4456801-4458400	A	CN0,CN2	.	.	DEL
chr_25	17829201	chr_25:17829201-17830800	A	CN2,CNH	.	.	DUP
chr_25	26830001	chr_25:26830001-26832400	A	CN0	.	.	DEL
chr_25	35692801	chr_25:35692801-35717200	A	CN0,CN2	.	.	DEL
chr_25	35670401	chr_25:35670401-35678400	A	CN0	.	.	DEL
chr_25	35719601	chr_25:35719601-35724400	A	CN0	.	.	DEL
chr_25	26711201	chr_25:26711201-26717200	A	CN0	.	.	DEL
chr_25	26849201	chr_25:26849201-26852400	A	CN0	.	.	DEL
chr_25	3656401	chr_25:3656401-3658800	A	CN0	.	.	DEL
chr_25	35680001	chr_25:35680001-35691200	A	CN0	.	.	DEL
chr_25	26705201	chr_25:26705201-26709600	A	CN0	.	.	DEL
chr_25	26746801	chr_25:26746801-26750800	A	CN0	.	.	DEL
chr_25	26972001	chr_25:26972001-26974000	A	CN0	.	.	DEL
chr_25	26905201	chr_25:26905201-26911200	A	CN0	.	.	DEL
chr_25	35730001	chr_25:35730001-35734400	A	CN0	.	.	DEL
chr_25	18154001	chr_25:18154001-18190400	A	CN0	.	.	DEL
chr_25	18190801	chr_25:18190801-18194800	A	CN0	.	.	DEL
chr_25	29332001	chr_25:29332001-29333600	A	CN0	.	.	DEL
chr_25	18113201	chr_25:18113201-18138000	A	CN0,CN2	.	.	DEL
chr_25	6788001	chr_25:6788001-6793600	A	CN2,CNH	.	.	DUP
chr_25	26997201	chr_25:26997201-27004400	A	CN0	.	.	DEL
chr_26	4718001	chr_26:4718001-4720000	A	CN0,CN2	.	.	DEL
chr_26	22508001	chr_26:22508001-22510800	A	CN0	.	.	DEL
chr_26	40238401	chr_26:40238401-40241200	A	CN0,CN2	.	.	DEL
chr_26	612801	chr_26:612801-616000	A	CN0,CN2	.	.	DUP
chr_26	7282401	chr_26:7282401-7284400	A	CN2	.	.	DUP
chr_26	151201	chr_26:151201-152800	A	CN0,CN2	.	.	DEL
chr_26	36275201	chr_26:36275201-36276800	A	CN0,CN2	.	.	DEL
chr_26	34136001	chr_26:34136001-34138400	A	CN0	.	.	DEL
chr_26	532801	chr_26:532801-535600	A	CN0,CN2	.	.	DEL
chr_26	39965601	chr_26:39965601-39968400	A	CN0	.	.	DEL
chr_26	252401	chr_26:252401-254000	A	CN2,CNH	.	.	DUP
chr_26	40254401	chr_26:40254401-40259200	A	CN0,CN2	.	.	DEL
chr_26	7315201	chr_26:7315201-7318400	A	CN2	.	.	DUP
chr_26	7332801	chr_26:7332801-7334800	A	CN2	.	.	DUP
chr_26	40251601	chr_26:40251601-40253600	A	CN0,CN2	.	.	DEL
chr_26	32581601	chr_26:32581601-32584000	A	CN0,CN2	.	.	DEL
chr_26	40248401	chr_26:40248401-40250400	A	CN0,CN2	.	.	DEL
chr_26	30317201	chr_26:30317201-30319600	A	CN0,CN2	.	.	DEL
chr_26	27668001	chr_26:27668001-27680400	A	CN0	.	.	DEL
chr_26	39808801	chr_26:39808801-39810400	A	CN0	.	.	DEL
chr_26	6336401	chr_26:6336401-6339600	A	CN0	.	.	DEL
chr_26	32603201	chr_26:32603201-32634000	A	CN0,CN2	.	.	DEL
chr_26	39981201	chr_26:39981201-39988000	A	CN0	.	.	DEL
chr_26	14750001	chr_26:14750001-14753600	A	CN0	.	.	DEL
chr_26	3061201	chr_26:3061201-3071200	A	CN0	.	.	DEL
chr_27	6567201	chr_27:6567201-6570800	A	CN2	.	.	DUP
chr_27	1126001	chr_27:1126001-1129600	A	CN0,CN2	.	.	DUP
chr_27	1114401	chr_27:1114401-1116800	A	CN2	.	.	DUP
chr_27	6854401	chr_27:6854401-6858000	A	CN2,CNH	.	.	DUP
chr_27	34492001	chr_27:34492001-34497200	A	CN0	.	.	DEL
chr_27	34422801	chr_27:34422801-34426400	A	CN0,CN2	.	.	DEL
chr_27	1145201	chr_27:1145201-1147200	A	CN0,CN2	.	.	DUP
chr_27	34356401	chr_27:34356401-34358000	A	CN0,CN2,CNH	.	.	DUP
chr_27	1544801	chr_27:1544801-1549200	A	CN2	.	.	DUP
chr_27	34359601	chr_27:34359601-34364400	A	CN2	.	.	DUP
chr_27	29211601	chr_27:29211601-29213200	A	CN0,CN2	.	.	DEL
chr_27	18266401	chr_27:18266401-18268800	A	CN0	.	.	DEL
chr_27	33957601	chr_27:33957601-33960400	A	CN0,CN2	.	.	DEL
chr_27	824801	chr_27:824801-839600	A	CN0,CN2	.	.	DUP
chr_27	1240401	chr_27:1240401-1242000	A	CN2	.	.	DUP
chr_27	34413201	chr_27:34413201-34419200	A	CN0,CN2	.	.	DEL
chr_27	21819201	chr_27:21819201-21821200	A	CN0,CN2	.	.	DUP
chr_27	33954801	chr_27:33954801-33957200	A	CN0	.	.	DEL
chr_27	34402001	chr_27:34402001-34412400	A	CN0	.	.	DEL
chr_27	34426001	chr_27:34426001-34432400	A	CN0,CN2,CNH	.	.	DUP
chr_27	1542401	chr_27:1542401-1544000	A	CN0,CN2	.	.	DUP
chr_27	30116401	chr_27:30116401-30120400	A	CN0	.	.	DEL
chr_27	1526001	chr_27:1526001-1534400	A	CN2	.	.	DUP
chr_27	6630001	chr_27:6630001-6637600	A	CN2,CNH	.	.	DUP
chr_27	10424401	chr_27:10424401-10426400	A	CN0,CN2	.	.	DEL
chr_27	36340801	chr_27:36340801-36342800	A	CN0,CN2	.	.	DEL
chr_27	3227201	chr_27:3227201-3229200	A	CN0	.	.	DEL
chr_27	34088801	chr_27:34088801-34110400	A	CN2,CNH	.	.	DUP
chr_27	1074001	chr_27:1074001-1081600	A	CN0,CN2	.	.	DEL
chr_27	33945201	chr_27:33945201-33949200	A	CN0,CN2	.	.	DEL
chr_27	34720801	chr_27:34720801-34743200	A	CN0	.	.	DEL
chr_28	19744801	chr_28:19744801-19748800	A	CN0	.	.	DEL
chr_28	25680801	chr_28:25680801-25683600	A	CN2	.	.	DUP
chr_28	80001	chr_28:80001-81600	A	CN2,CNH	.	.	DUP
chr_28	33940401	chr_28:33940401-33942800	A	CN0	.	.	DEL
chr_28	3548001	chr_28:3548001-3552800	A	CN0	.	.	DEL
chr_28	36652001	chr_28:36652001-36657600	A	CN2	.	.	DUP
chr_28	3697601	chr_28:3697601-3699600	A	CN0,CN2	.	.	DEL
chr_28	27952801	chr_28:27952801-27954800	A	CN0	.	.	DEL
chr_28	506801	chr_28:506801-511600	A	CN0	.	.	DEL
chr_28	501201	chr_28:501201-505600	A	CN0	.	.	DEL
chr_28	28166801	chr_28:28166801-28169600	A	CN0	.	.	DEL
chr_28	2576001	chr_28:2576001-2580400	A	CN0	.	.	DEL
chr_28	36638801	chr_28:36638801-36643200	A	CN2,CNH	.	.	DUP
chr_28	34162001	chr_28:34162001-34164800	A	CN0	.	.	DEL
chr_28	14543601	chr_28:14543601-14546000	A	CN0	.	.	DEL
chr_28	38105601	chr_28:38105601-38107600	A	CN2	.	.	DUP
chr_28	160801	chr_28:160801-172000	A	CN0	.	.	DEL
chr_28	494401	chr_28:494401-499600	A	CN0	.	.	DEL
chr_28	481601	chr_28:481601-493200	A	CN0	.	.	DEL
chr_28	3553201	chr_28:3553201-3571200	A	CN0	.	.	DEL
chr_28	2562001	chr_28:2562001-2573200	A	CN0	.	.	DEL
chr_28	184401	chr_28:184401-478400	A	CN0	.	.	DEL
chr_28	512001	chr_28:512001-956400	A	CN0	.	.	DEL
chr_28	36493601	chr_28:36493601-36566800	A	CN0	.	.	DEL
chr_28	34165601	chr_28:34165601-34204800	A	CN0	.	.	DEL
chr_29	17933201	chr_29:17933201-17935200	A	CN0,CN2	.	.	DEL
chr_29	1439601	chr_29:1439601-1441600	A	CN0,CN2	.	.	DUP
chr_29	29752801	chr_29:29752801-29756800	A	CN0,CN2	.	.	DUP
chr_29	12316001	chr_29:12316001-12318800	A	CN0,CN2	.	.	DEL
chr_29	1418801	chr_29:1418801-1421200	A	CN0,CN2	.	.	DEL
chr_29	7414401	chr_29:7414401-7416400	A	CN2	.	.	DUP
chr_29	20415201	chr_29:20415201-20417200	A	CN0,CN2	.	.	DUP
chr_29	29809601	chr_29:29809601-29811600	A	CN0,CN2	.	.	DEL
chr_29	9839601	chr_29:9839601-9843200	A	CN0	.	.	DEL
chr_29	1405601	chr_29:1405601-1407600	A	CN0,CN2	.	.	DUP
chr_29	1376001	chr_29:1376001-1378400	A	CN0,CN2	.	.	DEL
chr_29	1464001	chr_29:1464001-1466000	A	CN0,CN2	.	.	DUP
chr_29	17820801	chr_29:17820801-17822800	A	CN0,CN2	.	.	DEL
chr_29	29950801	chr_29:29950801-29956400	A	CN0,CN2	.	.	DEL
chr_29	1446001	chr_29:1446001-1447600	A	CN0,CN2	.	.	DEL
chr_29	29744401	chr_29:29744401-29746400	A	CN0,CN2	.	.	DEL
chr_29	140001	chr_29:140001-145600	A	CN2,CNH	.	.	DUP
chr_29	1835201	chr_29:1835201-1837200	A	CN0,CN2	.	.	DUP
chr_29	1384401	chr_29:1384401-1386400	A	CN0,CN2	.	.	DUP
chr_29	20708001	chr_29:20708001-20710000	A	CN0,CN2	.	.	DEL
chr_29	89601	chr_29:89601-95200	A	CN2,CNH	.	.	DUP
chr_29	548401	chr_29:548401-550000	A	CN0,CN2	.	.	DEL
chr_29	29805201	chr_29:29805201-29806800	A	CN0,CN2	.	.	DUP
chr_29	1471201	chr_29:1471201-1472800	A	CN0,CN2	.	.	DUP
chr_29	2202001	chr_29:2202001-2320000	A	CN2,CNH	.	.	DUP
chr_29	29961601	chr_29:29961601-29964800	A	CN0,CN2	.	.	DEL
chr_29	1102001	chr_29:1102001-1114400	A	CN2,CNH	.	.	DUP
chr_29	1410001	chr_29:1410001-1414800	A	CN0,CN2	.	.	DEL
chr_29	29850801	chr_29:29850801-29854400	A	CN0	.	.	DEL
chr_29	29778401	chr_29:29778401-29796400	A	CN0,CN2	.	.	DEL
chr_29	29947201	chr_29:29947201-29949600	A	CN0	.	.	DEL
chr_29	29812001	chr_29:29812001-29816800	A	CN0	.	.	DEL
chr_29	29840401	chr_29:29840401-29844000	A	CN0	.	.	DEL
chr_29	1629601	chr_29:1629601-1636000	A	CN0,CN2	.	.	DEL
chr_29	12332401	chr_29:12332401-12334800	A	CN0	.	.	DEL
chr_29	4054001	chr_29:4054001-4058800	A	CN0	.	.	DEL
chr_29	18304401	chr_29:18304401-18308800	A	CN0	.	.	DEL
chr_29	853201	chr_29:853201-963200	A	CN2,CNH	.	.	DUP
chr_29	29844401	chr_29:29844401-29849200	A	CN0	.	.	DEL
chr_29	2145601	chr_29:2145601-2152000	A	CN2	.	.	DUP
chr_29	29940801	chr_29:29940801-29946000	A	CN0	.	.	DEL
chr_29	17806001	chr_29:17806001-17812000	A	CN0	.	.	DEL
chr_29	992401	chr_29:992401-1098000	A	CN2,CNH	.	.	DUP
chr_29	29916801	chr_29:29916801-29935200	A	CN0	.	.	DEL
chr_29	29902001	chr_29:29902001-29912400	A	CN0	.	.	DEL
chr_29	29966001	chr_29:29966001-29976800	A	CN0	.	.	DEL
chr_29	29818001	chr_29:29818001-29832000	A	CN0	.	.	DEL
chr_29	29855201	chr_29:29855201-29892400	A	CN0	.	.	DEL
chr_29	2391601	chr_29:2391601-2398000	A	CN0	.	.	DEL
chr_29	2371201	chr_29:2371201-2388800	A	CN0	.	.	DEL
chr_3	53210401	chr_3:53210401-53213200	A	CN0,CN2	.	.	DEL
chr_3	74406801	chr_3:74406801-74408800	A	CN2	.	.	DUP
chr_3	66075601	chr_3:66075601-66078000	A	CN0,CN2	.	.	DUP
chr_3	8233201	chr_3:8233201-8236000	A	CN2,CNH	.	.	DUP
chr_3	66084001	chr_3:66084001-66122400	A	CN0,CN2	.	.	DUP
chr_3	72281201	chr_3:72281201-72283600	A	CN0	.	.	DEL
chr_3	119537601	chr_3:119537601-119540400	A	CN0,CN2	.	.	DUP
chr_3	65510401	chr_3:65510401-65514000	A	CN0,CN2	.	.	DEL
chr_3	3601	chr_3:3601-8400	A	CN2	.	.	DUP
chr_3	8990401	chr_3:8990401-8992000	A	CN0,CN2	.	.	DEL
chr_3	25331201	chr_3:25331201-25334800	A	CN0	.	.	DEL
chr_3	72810801	chr_3:72810801-72814000	A	CN0	.	.	DEL
chr_3	55238401	chr_3:55238401-55240400	A	CN0	.	.	DEL
chr_3	36482401	chr_3:36482401-36489600	A	CN2	.	.	DUP
chr_3	93429201	chr_3:93429201-93432000	A	CN0	.	.	DEL
chr_3	67103601	chr_3:67103601-67106400	A	CN0	.	.	DEL
chr_3	16902801	chr_3:16902801-16906800	A	CN0	.	.	DEL
chr_3	46907201	chr_3:46907201-46912000	A	CN0	.	.	DEL
chr_3	70629601	chr_3:70629601-70632400	A	CN0	.	.	DEL
chr_3	79918001	chr_3:79918001-79922000	A	CN0	.	.	DEL
chr_3	62000001	chr_3:62000001-62004000	A	CN0	.	.	DEL
chr_3	64237601	chr_3:64237601-64242000	A	CN0	.	.	DEL
chr_3	75030401	chr_3:75030401-75034800	A	CN0	.	.	DEL
chr_3	8197601	chr_3:8197601-8206400	A	CN2	.	.	DUP
chr_3	8207201	chr_3:8207201-8214400	A	CN2	.	.	DUP
chr_3	107674001	chr_3:107674001-107681600	A	CN0	.	.	DEL
chr_3	48590801	chr_3:48590801-48595600	A	CN0	.	.	DEL
chr_3	75172401	chr_3:75172401-75177200	A	CN0	.	.	DEL
chr_3	70003601	chr_3:70003601-70009600	A	CN0,CN2	.	.	DUP
chr_3	83994801	chr_3:83994801-83996800	A	CN0	.	.	DEL
chr_3	82800001	chr_3:82800001-82804000	A	CN0	.	.	DEL
chr_3	8580001	chr_3:8580001-8585600	A	CN0	.	.	DEL
chr_3	59800401	chr_3:59800401-59804000	A	CN2	.	.	DUP
chr_3	6388001	chr_3:6388001-6392000	A	CN0	.	.	DEL
chr_3	48727201	chr_3:48727201-48732000	A	CN0	.	.	DEL
chr_3	59783601	chr_3:59783601-59786400	A	CN2	.	.	DUP
chr_3	59708401	chr_3:59708401-59716400	A	CN2	.	.	DUP
chr_3	102531601	chr_3:102531601-102543200	A	CN2	.	.	DUP
chr_3	8992401	chr_3:8992401-9001600	A	CN0	.	.	DEL
chr_3	7969601	chr_3:7969601-8058800	A	CN0	.	.	DEL
chr_30	5964001	chr_30:5964001-5965600	A	CN0	.	.	DEL
chr_30	10509601	chr_30:10509601-10511200	A	CN2	.	.	DUP
chr_30	28726801	chr_30:28726801-28729600	A	CN2	.	.	DUP
chr_30	25147201	chr_30:25147201-25149600	A	CN2	.	.	DUP
chr_30	25197601	chr_30:25197601-25200000	A	CN2	.	.	DUP
chr_30	28949201	chr_30:28949201-28951200	A	CN0	.	.	DEL
chr_30	27526001	chr_30:27526001-27530000	A	CN0,CN2	.	.	DEL
chr_30	25190001	chr_30:25190001-25191600	A	CN2	.	.	DUP
chr_30	5932401	chr_30:5932401-5936000	A	CN0,CN2	.	.	DUP
chr_30	25247601	chr_30:25247601-25249600	A	CN2	.	.	DUP
chr_30	25214401	chr_30:25214401-25217200	A	CN2	.	.	DUP
chr_30	24939201	chr_30:24939201-24994000	A	CN0	.	.	DEL
chr_30	25232001	chr_30:25232001-25234800	A	CN2	.	.	DUP
chr_30	18001	chr_30:18001-21600	A	CN0,CNH	.	.	DUP
chr_30	98401	chr_30:98401-100800	A	CN0,CN2,CNH	.	.	DUP
chr_30	9592401	chr_30:9592401-9595200	A	CN0	.	.	DEL
chr_30	18592001	chr_30:18592001-18594400	A	CN0	.	.	DEL
chr_30	24831601	chr_30:24831601-24834000	A	CN2	.	.	DUP
chr_30	25007601	chr_30:25007601-25047600	A	CN0,CN2	.	.	DEL
chr_30	25238801	chr_30:25238801-25243600	A	CN2	.	.	DUP
chr_30	21647201	chr_30:21647201-21652400	A	CN0	.	.	DEL
chr_30	17846801	chr_30:17846801-17849600	A	CN0	.	.	DEL
chr_30	25156001	chr_30:25156001-25162800	A	CN2	.	.	DUP
chr_30	25205601	chr_30:25205601-25208800	A	CN2	.	.	DUP
chr_30	22373201	chr_30:22373201-22380800	A	CN0	.	.	DEL
chr_30	23778001	chr_30:23778001-23782800	A	CN0	.	.	DEL
chr_30	8096801	chr_30:8096801-8101600	A	CN0	.	.	DEL
chr_30	25220001	chr_30:25220001-25225600	A	CN2	.	.	DUP
chr_31	242801	chr_31:242801-245600	A	CN2	.	.	DUP
chr_31	10005601	chr_31:10005601-10007200	A	CN0	.	.	DEL
chr_31	237601	chr_31:237601-239600	A	CN2,CNH	.	.	DUP
chr_31	226801	chr_31:226801-228800	A	CN0,CN2	.	.	DEL
chr_31	192401	chr_31:192401-194000	A	CN0	.	.	DEL
chr_31	14201601	chr_31:14201601-14205200	A	CN0,CN2	.	.	DEL
chr_31	24356801	chr_31:24356801-24359600	A	CN0	.	.	DEL
chr_31	232001	chr_31:232001-236000	A	CN2,CNH	.	.	DUP
chr_31	19306401	chr_31:19306401-19309600	A	CN0	.	.	DEL
chr_31	14205601	chr_31:14205601-14208800	A	CN0	.	.	DEL
chr_31	16701601	chr_31:16701601-16703200	A	CN0	.	.	DEL
chr_31	17118001	chr_31:17118001-17124800	A	CN0	.	.	DEL
chr_4	96163601	chr_4:96163601-96166800	A	CN2	.	.	DUP
chr_4	9349601	chr_4:9349601-9353200	A	CN0,CN2	.	.	DUP
chr_4	27592801	chr_4:27592801-27594400	A	CN0,CN2	.	.	DUP
chr_4	96216001	chr_4:96216001-96220400	A	CN0,CN2,CNH	.	.	DUP
chr_4	96167201	chr_4:96167201-96171200	A	CN2	.	.	DUP
chr_4	81956801	chr_4:81956801-81959200	A	CN0,CN2	.	.	DEL
chr_4	18530401	chr_4:18530401-18535200	A	CN0,CN2	.	.	DEL
chr_4	24783201	chr_4:24783201-24785600	A	CN0,CN2	.	.	DEL
chr_4	8958801	chr_4:8958801-8960800	A	CN0,CN2	.	.	DUP
chr_4	43706001	chr_4:43706001-43707600	A	CN0,CN2	.	.	DEL
chr_4	9201201	chr_4:9201201-9202800	A	CN0,CN2	.	.	DEL
chr_4	96220801	chr_4:96220801-96222800	A	CN0,CN2,CNH	.	.	DUP
chr_4	31124401	chr_4:31124401-31126400	A	CN2	.	.	DUP
chr_4	96964401	chr_4:96964401-96966400	A	CN2	.	.	DUP
chr_4	88490001	chr_4:88490001-88492000	A	CN2	.	.	DUP
chr_4	9077601	chr_4:9077601-9087600	A	CN0,CN2	.	.	DUP
chr_4	89172401	chr_4:89172401-89174400	A	CN0,CN2	.	.	DEL
chr_4	79887201	chr_4:79887201-79889200	A	CN0,CN2	.	.	DUP
chr_4	9314401	chr_4:9314401-9318000	A	CN0	.	.	DEL
chr_4	102252801	chr_4:102252801-102254800	A	CN2	.	.	DUP
chr_4	27914801	chr_4:27914801-27916800	A	CN0	.	.	DEL
chr_4	96957601	chr_4:96957601-96959600	A	CN0	.	.	DEL
chr_4	9718801	chr_4:9718801-9720800	A	CN0	.	.	DEL
chr_4	52472401	chr_4:52472401-52474000	A	CN0	.	.	DEL
chr_4	9221601	chr_4:9221601-9230800	A	CN0,CN2	.	.	DEL
chr_4	45432401	chr_4:45432401-45435200	A	CN0	.	.	DEL
chr_4	102195601	chr_4:102195601-102201600	A	CN0,CN2	.	.	DUP
chr_4	8970001	chr_4:8970001-8972800	A	CN0	.	.	DEL
chr_4	52481201	chr_4:52481201-52485200	A	CN0,CN2	.	.	DUP
chr_4	24779201	chr_4:24779201-24781600	A	CN0	.	.	DEL
chr_4	9288401	chr_4:9288401-9296000	A	CN2	.	.	DUP
chr_4	79684801	chr_4:79684801-79687600	A	CN0	.	.	DEL
chr_4	95732401	chr_4:95732401-95736400	A	CN0	.	.	DEL
chr_4	13086001	chr_4:13086001-13089200	A	CN0	.	.	DEL
chr_4	96101201	chr_4:96101201-96104400	A	CN0,CN2,CNH	.	.	DUP
chr_4	35378801	chr_4:35378801-35380800	A	CN0,CN2	.	.	DUP
chr_4	96663201	chr_4:96663201-96668400	A	CN0	.	.	DEL
chr_4	76773601	chr_4:76773601-76776000	A	CN0	.	.	DEL
chr_4	9238801	chr_4:9238801-9278400	A	CN0,CN2	.	.	DUP
chr_4	52540401	chr_4:52540401-52542000	A	CN0	.	.	DEL
chr_4	16884001	chr_4:16884001-16886400	A	CN0,CN2	.	.	DEL
chr_4	20830801	chr_4:20830801-20834800	A	CN0	.	.	DEL
chr_4	41040401	chr_4:41040401-41042000	A	CN0,CN2	.	.	DUP
chr_4	8962001	chr_4:8962001-8964400	A	CN0,CN2	.	.	DEL
chr_4	89415601	chr_4:89415601-89419600	A	CN0	.	.	DEL
chr_4	8966801	chr_4:8966801-8969600	A	CN0,CN2	.	.	DEL
chr_4	79834801	chr_4:79834801-79837600	A	CN0,CN2	.	.	DEL
chr_4	103330401	chr_4:103330401-103332400	A	CN2	.	.	DUP
chr_4	102205201	chr_4:102205201-102226000	A	CN0,CN2	.	.	DUP
chr_4	55842401	chr_4:55842401-55846400	A	CN0	.	.	DEL
chr_4	6675601	chr_4:6675601-6683200	A	CN2	.	.	DUP
chr_4	33538801	chr_4:33538801-33540800	A	CN0	.	.	DEL
chr_4	79692001	chr_4:79692001-79696800	A	CN0	.	.	DEL
chr_4	27652401	chr_4:27652401-27658000	A	CN0	.	.	DEL
chr_4	77885601	chr_4:77885601-77888000	A	CN0	.	.	DEL
chr_4	9318801	chr_4:9318801-9325200	A	CN0	.	.	DEL
chr_4	96669201	chr_4:96669201-96673600	A	CN0	.	.	DEL
chr_4	52600801	chr_4:52600801-52605200	A	CN0	.	.	DEL
chr_4	5261201	chr_4:5261201-5264000	A	CN0	.	.	DEL
chr_4	102240401	chr_4:102240401-102246800	A	CN0,CN2	.	.	DUP
chr_4	95793201	chr_4:95793201-95796400	A	CN0	.	.	DEL
chr_4	106318401	chr_4:106318401-106321600	A	CN0	.	.	DEL
chr_4	67191601	chr_4:67191601-67195600	A	CN0	.	.	DEL
chr_4	14416001	chr_4:14416001-14420000	A	CN0	.	.	DEL
chr_4	40928401	chr_4:40928401-40934800	A	CN0	.	.	DEL
chr_4	79894801	chr_4:79894801-79898000	A	CN0	.	.	DEL
chr_4	24773601	chr_4:24773601-24778400	A	CN0	.	.	DEL
chr_4	104916801	chr_4:104916801-104920000	A	CN0	.	.	DEL
chr_4	1454401	chr_4:1454401-1461200	A	CN0	.	.	DEL
chr_4	89239601	chr_4:89239601-89244800	A	CN0	.	.	DEL
chr_4	1353201	chr_4:1353201-1358000	A	CN0	.	.	DEL
chr_4	92172401	chr_4:92172401-92176000	A	CN0	.	.	DEL
chr_4	96140401	chr_4:96140401-96156800	A	CN2	.	.	DUP
chr_4	8977201	chr_4:8977201-8985200	A	CN0	.	.	DEL
chr_4	9064001	chr_4:9064001-9075600	A	CN0	.	.	DEL
chr_4	96674001	chr_4:96674001-96686800	A	CN0	.	.	DEL
chr_4	89425201	chr_4:89425201-89444800	A	CN2	.	.	DUP
chr_4	33122801	chr_4:33122801-33135200	A	CN0	.	.	DEL
chr_4	105818401	chr_4:105818401-105824400	A	CN0	.	.	DEL
chr_4	52582401	chr_4:52582401-52590800	A	CN0	.	.	DEL
chr_4	9092001	chr_4:9092001-9174800	A	CN0	.	.	DEL
chr_4	9327601	chr_4:9327601-9345200	A	CN0	.	.	DEL
chr_4	37530001	chr_4:37530001-37533200	A	CN0	.	.	DEL
chr_4	9016801	chr_4:9016801-9062000	A	CN0	.	.	DEL
chr_5	85003201	chr_5:85003201-85005200	A	CN2	.	.	DUP
chr_5	91690801	chr_5:91690801-91693200	A	CN0,CN2	.	.	DEL
chr_5	37293201	chr_5:37293201-37297600	A	CN2,CNH	.	.	DUP
chr_5	45688001	chr_5:45688001-45699200	A	CN2,CNH	.	.	DUP
chr_5	37828001	chr_5:37828001-37835200	A	CN0,CN2	.	.	DEL
chr_5	24588001	chr_5:24588001-24592800	A	CN0,CN2	.	.	DUP
chr_5	65067201	chr_5:65067201-65068800	A	CN0	.	.	DEL
chr_5	71836801	chr_5:71836801-71839600	A	CN0,CN2	.	.	DUP
chr_5	9395601	chr_5:9395601-9397600	A	CN0,CN2	.	.	DEL
chr_5	87655601	chr_5:87655601-87658400	A	CN0	.	.	DEL
chr_5	37794801	chr_5:37794801-37797200	A	CN0	.	.	DEL
chr_5	71814001	chr_5:71814001-71818400	A	CN0,CN2	.	.	DUP
chr_5	90515601	chr_5:90515601-90518400	A	CN0	.	.	DEL
chr_5	71850801	chr_5:71850801-71852800	A	CN0,CN2	.	.	DEL
chr_5	45738001	chr_5:45738001-45741200	A	CN2,CNH	.	.	DUP
chr_5	27606801	chr_5:27606801-27610800	A	CN2	.	.	DUP
chr_5	77113201	chr_5:77113201-77114800	A	CN0,CN2	.	.	DEL
chr_5	60622401	chr_5:60622401-60625200	A	CN0	.	.	DEL
chr_5	95255201	chr_5:95255201-95258000	A	CN0,CN2	.	.	DEL
chr_5	42879201	chr_5:42879201-42881600	A	CN2	.	.	DUP
chr_5	85019201	chr_5:85019201-85024000	A	CN2	.	.	DUP
chr_5	37838801	chr_5:37838801-37840800	A	CN0	.	.	DEL
chr_5	48540801	chr_5:48540801-48542800	A	CN0,CN2	.	.	DEL
chr_5	50109601	chr_5:50109601-50113200	A	CN2	.	.	DUP
chr_5	71824401	chr_5:71824401-71828400	A	CN0,CN2	.	.	DEL
chr_5	35838001	chr_5:35838001-35840000	A	CN0,CN2	.	.	DEL
chr_5	28432801	chr_5:28432801-28434400	A	CN2,CNH	.	.	DUP
chr_5	42852001	chr_5:42852001-42855200	A	CN2	.	.	DUP
chr_5	44439201	chr_5:44439201-44443600	A	CN2,CNH	.	.	DUP
chr_5	27668001	chr_5:27668001-27672400	A	CN2	.	.	DUP
chr_5	10370001	chr_5:10370001-10372000	A	CN0,CN2	.	.	DUP
chr_5	95924401	chr_5:95924401-95926800	A	CN0,CN2	.	.	DEL
chr_5	37818801	chr_5:37818801-37826000	A	CN0	.	.	DEL
chr_5	71846001	chr_5:71846001-71850000	A	CN0,CN2	.	.	DEL
chr_5	56822001	chr_5:56822001-56824400	A	CN0	.	.	DEL
chr_5	45772001	chr_5:45772001-45784000	A	CN0,CN2	.	.	DUP
chr_5	42856401	chr_5:42856401-42858400	A	CN2	.	.	DUP
chr_5	35606001	chr_5:35606001-35608800	A	CN2,CNH	.	.	DUP
chr_5	37528001	chr_5:37528001-37530800	A	CN2	.	.	DUP
chr_5	37912401	chr_5:37912401-37918800	A	CN0	.	.	DEL
chr_5	74030801	chr_5:74030801-74034400	A	CN0	.	.	DEL
chr_5	37788001	chr_5:37788001-37791600	A	CN0	.	.	DEL
chr_5	44445201	chr_5:44445201-44461200	A	CN2	.	.	DUP
chr_5	45804801	chr_5:45804801-45814000	A	CN0,CN2	.	.	DUP
chr_5	60615601	chr_5:60615601-60620800	A	CN0	.	.	DEL
chr_5	37842001	chr_5:37842001-37848800	A	CN0	.	.	DEL
chr_5	27642401	chr_5:27642401-27645600	A	CN0	.	.	DEL
chr_5	37805201	chr_5:37805201-37812000	A	CN0	.	.	DEL
chr_5	41525201	chr_5:41525201-41535200	A	CN2	.	.	DUP
chr_5	4163601	chr_5:4163601-4166400	A	CN0	.	.	DEL
chr_5	71667201	chr_5:71667201-71670800	A	CN0	.	.	DEL
chr_5	37920401	chr_5:37920401-37926800	A	CN0	.	.	DEL
chr_5	66775601	chr_5:66775601-66781200	A	CN2	.	.	DUP
chr_5	31624001	chr_5:31624001-31670000	A	CN2	.	.	DUP
chr_5	51496001	chr_5:51496001-51524000	A	CN2	.	.	DUP
chr_5	71681201	chr_5:71681201-71697200	A	CN0	.	.	DEL
chr_5	85008001	chr_5:85008001-85010400	A	CN2	.	.	DUP
chr_5	32010001	chr_5:32010001-32013200	A	CN0	.	.	DEL
chr_5	95916001	chr_5:95916001-95922800	A	CN0	.	.	DEL
chr_5	32922801	chr_5:32922801-32944800	A	CN0,CN2	.	.	DEL
chr_5	74124801	chr_5:74124801-74171200	A	CN0,CN2	.	.	DUP
chr_5	42867201	chr_5:42867201-42878400	A	CN2	.	.	DUP
chr_5	38205601	chr_5:38205601-38217200	A	CN0	.	.	DEL
chr_5	42056801	chr_5:42056801-42062400	A	CN2,CNH	.	.	DUP
chr_5	20828801	chr_5:20828801-20840800	A	CN0	.	.	DEL
chr_5	44395201	chr_5:44395201-44436400	A	CN0,CN2	.	.	DUP
chr_6	39504401	chr_6:39504401-39507200	A	CN2	.	.	DUP
chr_6	74403601	chr_6:74403601-74406400	A	CN0,CN2	.	.	DEL
chr_6	2110401	chr_6:2110401-2112000	A	CN0,CN2	.	.	DEL
chr_6	40512801	chr_6:40512801-40515200	A	CN0	.	.	DEL
chr_6	70991201	chr_6:70991201-71000400	A	CN0,CN2	.	.	DUP
chr_6	46019201	chr_6:46019201-46021200	A	CN0	.	.	DEL
chr_6	74287201	chr_6:74287201-74288800	A	CN0,CN2	.	.	DEL
chr_6	39379601	chr_6:39379601-39382800	A	CN2	.	.	DUP
chr_6	74530401	chr_6:74530401-74532400	A	CN0,CN2	.	.	DUP
chr_6	39675601	chr_6:39675601-39683600	A	CN2	.	.	DUP
chr_6	16201601	chr_6:16201601-16204000	A	CN0	.	.	DEL
chr_6	75587201	chr_6:75587201-75589200	A	CN0	.	.	DEL
chr_6	74564001	chr_6:74564001-74566400	A	CN0,CN2	.	.	DEL
chr_6	17788001	chr_6:17788001-17790400	A	CN0,CN2	.	.	DEL
chr_6	39383201	chr_6:39383201-39386400	A	CN2	.	.	DUP
chr_6	74486001	chr_6:74486001-74488000	A	CN0,CN2	.	.	DUP
chr_6	18818401	chr_6:18818401-18820000	A	CN0	.	.	DEL
chr_6	39279601	chr_6:39279601-39285200	A	CN2,CNH	.	.	DUP
chr_6	39235601	chr_6:39235601-39237200	A	CN0,CN2	.	.	DUP
chr_6	37618401	chr_6:37618401-37620400	A	CN0,CN2	.	.	DUP
chr_6	70987601	chr_6:70987601-70990400	A	CN0,CN2	.	.	DUP
chr_6	74449601	chr_6:74449601-74452000	A	CN0	.	.	DEL
chr_6	39193201	chr_6:39193201-39199600	A	CN2	.	.	DUP
chr_6	39184001	chr_6:39184001-39186400	A	CN0	.	.	DEL
chr_6	24661201	chr_6:24661201-24664000	A	CN0,CN2	.	.	DEL
chr_6	38829201	chr_6:38829201-38836400	A	CN0,CN2	.	.	DEL
chr_6	38856401	chr_6:38856401-38862000	A	CN0	.	.	DEL
chr_6	31440801	chr_6:31440801-31443600	A	CN0	.	.	DEL
chr_6	39582001	chr_6:39582001-39584400	A	CN0,CN2	.	.	DEL
chr_6	74069201	chr_6:74069201-74072400	A	CN0	.	.	DEL
chr_6	58211201	chr_6:58211201-58213600	A	CN0	.	.	DEL
chr_6	24370001	chr_6:24370001-24373200	A	CN0	.	.	DEL
chr_6	74586401	chr_6:74586401-74588000	A	CN0,CN2	.	.	DEL
chr_6	74428801	chr_6:74428801-74430800	A	CN0	.	.	DEL
chr_6	61361601	chr_6:61361601-61364400	A	CN0	.	.	DEL
chr_6	39634001	chr_6:39634001-39639600	A	CN0	.	.	DEL
chr_6	74136001	chr_6:74136001-74140000	A	CN0	.	.	DEL
chr_6	40316001	chr_6:40316001-40319600	A	CN0	.	.	DEL
chr_6	74089601	chr_6:74089601-74092800	A	CN0	.	.	DEL
chr_6	73214001	chr_6:73214001-73220400	A	CN0	.	.	DEL
chr_6	2621601	chr_6:2621601-2623600	A	CN2	.	.	DUP
chr_6	25803601	chr_6:25803601-25815600	A	CN0	.	.	DEL
chr_6	46977201	chr_6:46977201-46980800	A	CN0	.	.	DEL
chr_6	74398801	chr_6:74398801-74402800	A	CN0	.	.	DEL
chr_6	74390001	chr_6:74390001-74397200	A	CN0	.	.	DEL
chr_6	77352001	chr_6:77352001-77358000	A	CN0	.	.	DEL
chr_6	21322801	chr_6:21322801-21329200	A	CN0	.	.	DEL
chr_6	76836401	chr_6:76836401-76838000	A	CN0	.	.	DEL
chr_6	40177601	chr_6:40177601-40180000	A	CN0	.	.	DEL
chr_6	61016401	chr_6:61016401-61023600	A	CN0	.	.	DEL
chr_6	41371201	chr_6:41371201-41375200	A	CN0	.	.	DEL
chr_6	74407201	chr_6:74407201-74418400	A	CN0	.	.	DEL
chr_6	70968401	chr_6:70968401-70986800	A	CN2	.	.	DUP
chr_6	37717601	chr_6:37717601-37723600	A	CN0	.	.	DEL
chr_6	74130001	chr_6:74130001-74134000	A	CN0	.	.	DEL
chr_6	39588801	chr_6:39588801-39597200	A	CN0	.	.	DEL
chr_6	46679201	chr_6:46679201-46685600	A	CN0	.	.	DEL
chr_6	40424401	chr_6:40424401-40442800	A	CN0	.	.	DEL
chr_6	74348401	chr_6:74348401-74358800	A	CN0	.	.	DEL
chr_6	74372001	chr_6:74372001-74387600	A	CN0	.	.	DEL
chr_6	38836801	chr_6:38836801-38848800	A	CN0	.	.	DEL
chr_6	74204001	chr_6:74204001-74220000	A	CN0	.	.	DEL
chr_6	36301601	chr_6:36301601-36306800	A	CN0	.	.	DEL
chr_6	39598801	chr_6:39598801-39629200	A	CN0	.	.	DEL
chr_6	39461201	chr_6:39461201-39500800	A	CN2	.	.	DUP
chr_6	73255601	chr_6:73255601-73257600	A	CN0	.	.	DEL
chr_6	73221201	chr_6:73221201-73255600	A	CN0	.	.	DEL
chr_6	40008001	chr_6:40008001-40015200	A	CN0	.	.	DEL
chr_6	73258001	chr_6:73258001-73751600	A	CN0	.	.	DEL
chr_7	31840001	chr_7:31840001-31844000	A	CN0,CN2	.	.	DUP
chr_7	53975201	chr_7:53975201-53980000	A	CN0,CN2	.	.	DEL
chr_7	34722001	chr_7:34722001-34725200	A	CN0,CN2	.	.	DEL
chr_7	54003601	chr_7:54003601-54015200	A	CN0,CN2,CNH	.	.	DUP
chr_7	55158001	chr_7:55158001-55163200	A	CN0,CN2	.	.	DEL
chr_7	48103601	chr_7:48103601-48106400	A	CN0,CN2	.	.	DUP
chr_7	54041201	chr_7:54041201-54051600	A	CN0,CN2,CNH	.	.	DUP
chr_7	62922001	chr_7:62922001-62924000	A	CN2	.	.	DUP
chr_7	9346801	chr_7:9346801-9349200	A	CN0	.	.	DEL
chr_7	18151601	chr_7:18151601-18154000	A	CN0	.	.	DEL
chr_7	78162401	chr_7:78162401-78164000	A	CN0,CN2	.	.	DEL
chr_7	34726401	chr_7:34726401-34728800	A	CN0,CN2	.	.	DEL
chr_7	76492001	chr_7:76492001-76494000	A	CN0,CN2	.	.	DEL
chr_7	76464401	chr_7:76464401-76467200	A	CN0,CN2	.	.	DEL
chr_7	12933601	chr_7:12933601-12935600	A	CN2	.	.	DUP
chr_7	12610401	chr_7:12610401-12613200	A	CN0	.	.	DEL
chr_7	88377201	chr_7:88377201-88379200	A	CN2	.	.	DUP
chr_7	40858801	chr_7:40858801-40861200	A	CN0	.	.	DEL
chr_7	53942401	chr_7:53942401-53944400	A	CN0,CN2	.	.	DEL
chr_7	32610001	chr_7:32610001-32612400	A	CN0	.	.	DEL
chr_7	48099601	chr_7:48099601-48101600	A	CN2	.	.	DUP
chr_7	30291201	chr_7:30291201-30294800	A	CN0,CN2	.	.	DEL
chr_7	84279601	chr_7:84279601-84281600	A	CN0,CN2	.	.	DEL
chr_7	53997201	chr_7:53997201-54002000	A	CN0,CN2,CNH	.	.	DUP
chr_7	31491201	chr_7:31491201-31495200	A	CN2	.	.	DUP
chr_7	48124001	chr_7:48124001-48127600	A	CN2	.	.	DUP
chr_7	53946401	chr_7:53946401-53953600	A	CN2	.	.	DUP
chr_7	15259601	chr_7:15259601-15261600	A	CN0	.	.	DEL
chr_7	49318401	chr_7:49318401-49320800	A	CN0	.	.	DEL
chr_7	48132801	chr_7:48132801-48136800	A	CN2	.	.	DUP
chr_7	2348801	chr_7:2348801-2351600	A	CN2	.	.	DUP
chr_7	49011201	chr_7:49011201-49018800	A	CN0,CN2	.	.	DUP
chr_7	75290401	chr_7:75290401-75292400	A	CN0	.	.	DEL
chr_7	88367201	chr_7:88367201-88374800	A	CN2	.	.	DUP
chr_7	92880801	chr_7:92880801-92882800	A	CN0,CN2	.	.	DEL
chr_7	49321201	chr_7:49321201-49323600	A	CN0	.	.	DEL
chr_7	49161201	chr_7:49161201-49163600	A	CN0	.	.	DEL
chr_7	79200401	chr_7:79200401-79207600	A	CN2,CNH	.	.	DUP
chr_7	45159601	chr_7:45159601-45167600	A	CN2	.	.	DUP
chr_7	77905201	chr_7:77905201-77912400	A	CN2,CNH	.	.	DUP
chr_7	53987601	chr_7:53987601-53992000	A	CN0	.	.	DEL
chr_7	31581601	chr_7:31581601-31585600	A	CN0	.	.	DEL
chr_7	99334801	chr_7:99334801-99337600	A	CN0	.	.	DEL
chr_7	49188001	chr_7:49188001-49194400	A	CN0	.	.	DEL
chr_7	89985201	chr_7:89985201-89988400	A	CN0	.	.	DEL
chr_7	71440401	chr_7:71440401-71444400	A	CN2	.	.	DUP
chr_7	49167201	chr_7:49167201-49174400	A	CN0,CN2	.	.	DEL
chr_7	48987601	chr_7:48987601-48997200	A	CN2	.	.	DUP
chr_7	73581201	chr_7:73581201-73586000	A	CN0	.	.	DEL
chr_7	35236801	chr_7:35236801-35243600	A	CN0,CN2	.	.	DEL
chr_7	53704401	chr_7:53704401-53718400	A	CN0,CN2	.	.	DUP
chr_7	49196001	chr_7:49196001-49199200	A	CN0	.	.	DEL
chr_7	34715201	chr_7:34715201-34718800	A	CN0	.	.	DEL
chr_7	49312801	chr_7:49312801-49317600	A	CN0	.	.	DEL
chr_7	93927201	chr_7:93927201-93929600	A	CN0,CN2	.	.	DEL
chr_7	94004001	chr_7:94004001-94006800	A	CN0,CN2	.	.	DEL
chr_7	74715201	chr_7:74715201-75109600	A	CN0	.	.	DEL
chr_7	9246001	chr_7:9246001-9249600	A	CN0	.	.	DEL
chr_7	48342801	chr_7:48342801-48353200	A	CN0	.	.	DUP
chr_7	53720801	chr_7:53720801-53722800	A	CN0	.	.	DEL
chr_7	37044401	chr_7:37044401-37050400	A	CN0	.	.	DEL
chr_7	73570401	chr_7:73570401-73578800	A	CN0	.	.	DEL
chr_7	31998801	chr_7:31998801-32003200	A	CN2	.	.	DUP
chr_7	35174801	chr_7:35174801-35184800	A	CN0	.	.	DEL
chr_7	88224401	chr_7:88224401-88240000	A	CN0	.	.	DEL
chr_7	92383201	chr_7:92383201-92388400	A	CN0	.	.	DEL
chr_7	91008001	chr_7:91008001-91012800	A	CN0	.	.	DEL
chr_7	74706801	chr_7:74706801-74714000	A	CN0	.	.	DEL
chr_7	49295201	chr_7:49295201-49308000	A	CN0	.	.	DEL
chr_7	74687201	chr_7:74687201-74700000	A	CN0	.	.	DEL
chr_7	76467601	chr_7:76467601-76474400	A	CN0	.	.	DEL
chr_7	76477201	chr_7:76477201-76486000	A	CN0	.	.	DEL
chr_7	53893601	chr_7:53893601-53902800	A	CN2	.	.	DUP
chr_7	31538801	chr_7:31538801-31546400	A	CN0	.	.	DEL
chr_7	45060401	chr_7:45060401-45124400	A	CN0,CN2	.	.	DUP
chr_7	53909201	chr_7:53909201-53942000	A	CN2	.	.	DUP
chr_7	54381601	chr_7:54381601-54390400	A	CN0	.	.	DEL
chr_7	53796801	chr_7:53796801-53802000	A	CN0	.	.	DEL
chr_7	53724401	chr_7:53724401-53733200	A	CN0	.	.	DEL
chr_7	52470401	chr_7:52470401-52476800	A	CN0	.	.	DEL
chr_7	54391601	chr_7:54391601-54400000	A	CN0	.	.	DEL
chr_7	73671601	chr_7:73671601-73682800	A	CN0	.	.	DEL
chr_7	79216401	chr_7:79216401-79236800	A	CN2	.	.	DUP
chr_7	10458801	chr_7:10458801-10466400	A	CN0	.	.	DEL
chr_7	53802801	chr_7:53802801-53806800	A	CN0	.	.	DEL
chr_7	53733601	chr_7:53733601-53792000	A	CN0	.	.	DEL
chr_7	53218801	chr_7:53218801-53316000	A	CN0,CN2	.	.	DEL
chr_7	76495601	chr_7:76495601-76789600	A	CN0	.	.	DEL
chr_7	32425601	chr_7:32425601-32461200	A	CN2	.	.	DUP
chr_7	76272001	chr_7:76272001-76463200	A	CN0	.	.	DEL
chr_8	9708001	chr_8:9708001-9710000	A	CN2	.	.	DUP
chr_8	5266401	chr_8:5266401-5268000	A	CN0,CN2	.	.	DEL
chr_8	3019601	chr_8:3019601-3021200	A	CN2	.	.	DUP
chr_8	3734401	chr_8:3734401-3736000	A	CN2,CNH	.	.	DUP
chr_8	5142001	chr_8:5142001-5144400	A	CN0,CN2	.	.	DEL
chr_8	4892001	chr_8:4892001-4893600	A	CN0,CN2	.	.	DUP
chr_8	91521601	chr_8:91521601-91523600	A	CN0,CN2	.	.	DUP
chr_8	21397601	chr_8:21397601-21402000	A	CN0,CN2	.	.	DUP
chr_8	35166001	chr_8:35166001-35168400	A	CN0,CN2	.	.	DEL
chr_8	13869601	chr_8:13869601-13882400	A	CN0	.	.	DEL
chr_8	3667201	chr_8:3667201-3668800	A	CN2,CNH	.	.	DUP
chr_8	4480401	chr_8:4480401-4484800	A	CN0,CN2	.	.	DUP
chr_8	5323201	chr_8:5323201-5325600	A	CN0	.	.	DEL
chr_8	5675601	chr_8:5675601-5715200	A	CN0,CN2	.	.	DEL
chr_8	5386801	chr_8:5386801-5388400	A	CN2,CNH	.	.	DUP
chr_8	3263201	chr_8:3263201-3265600	A	CN2,CNH	.	.	DUP
chr_8	31397601	chr_8:31397601-31401200	A	CN2	.	.	DUP
chr_8	4422001	chr_8:4422001-4424400	A	CN2	.	.	DUP
chr_8	31642001	chr_8:31642001-31646000	A	CN2,CNH	.	.	DUP
chr_8	3341201	chr_8:3341201-3342800	A	CN2	.	.	DUP
chr_8	3235201	chr_8:3235201-3239200	A	CN0,CN2	.	.	DUP
chr_8	5720401	chr_8:5720401-5741200	A	CN0,CN2	.	.	DUP
chr_8	41680401	chr_8:41680401-41682400	A	CN0	.	.	DEL
chr_8	52504801	chr_8:52504801-52507200	A	CN0	.	.	DEL
chr_8	30202801	chr_8:30202801-30204800	A	CN2	.	.	DUP
chr_8	4679201	chr_8:4679201-4681600	A	CN0,CN2	.	.	DEL
chr_8	20556001	chr_8:20556001-20560000	A	CN0,CN2	.	.	DEL
chr_8	31664401	chr_8:31664401-31666400	A	CN2,CNH	.	.	DUP
chr_8	26430401	chr_8:26430401-26437200	A	CN0,CN2	.	.	DEL
chr_8	34689201	chr_8:34689201-34692400	A	CN0,CN2	.	.	DEL
chr_8	31270401	chr_8:31270401-31282400	A	CN2,CNH	.	.	DUP
chr_8	12018801	chr_8:12018801-12020800	A	CN0,CN2,CNH	.	.	DUP
chr_8	93380801	chr_8:93380801-93383600	A	CN2	.	.	DUP
chr_8	72165201	chr_8:72165201-72168000	A	CN0,CN2	.	.	DEL
chr_8	84137201	chr_8:84137201-84140400	A	CN2	.	.	DUP
chr_8	2924401	chr_8:2924401-2927200	A	CN0	.	.	DEL
chr_8	31856801	chr_8:31856801-31863200	A	CN0,CN2,CNH	.	.	DUP
chr_8	73917601	chr_8:73917601-73920800	A	CN0	.	.	DEL
chr_8	5254801	chr_8:5254801-5257200	A	CN0	.	.	DEL
chr_8	43733601	chr_8:43733601-43736000	A	CN0	.	.	DEL
chr_8	31801601	chr_8:31801601-31817200	A	CN0,CNH	.	.	DEL
chr_8	31817601	chr_8:31817601-31820000	A	CN0,CN2	.	.	DEL
chr_8	3132401	chr_8:3132401-3142400	A	CN2,CNH	.	.	DUP
chr_8	3031601	chr_8:3031601-3092800	A	CN0,CN2	.	.	DUP
chr_8	4682401	chr_8:4682401-4697200	A	CN0,CN2	.	.	DUP
chr_8	91061201	chr_8:91061201-91063200	A	CN0	.	.	DEL
chr_8	13965201	chr_8:13965201-13967200	A	CN2,CNH	.	.	DUP
chr_8	5149601	chr_8:5149601-5151200	A	CN0	.	.	DEL
chr_8	5190801	chr_8:5190801-5194000	A	CN0	.	.	DEL
chr_8	3682401	chr_8:3682401-3687200	A	CN0,CN2	.	.	DEL
chr_8	14022001	chr_8:14022001-14037600	A	CN0,CN2	.	.	DUP
chr_8	74122801	chr_8:74122801-74127200	A	CN0	.	.	DEL
chr_8	5269601	chr_8:5269601-5271200	A	CN0	.	.	DEL
chr_8	33084401	chr_8:33084401-33088400	A	CN0	.	.	DEL
chr_8	69968801	chr_8:69968801-69974000	A	CN2,CNH	.	.	DUP
chr_8	84118001	chr_8:84118001-84126000	A	CN2,CNH	.	.	DUP
chr_8	84129601	chr_8:84129601-84136800	A	CN2	.	.	DUP
chr_8	81687601	chr_8:81687601-81690000	A	CN0	.	.	DEL
chr_8	5135601	chr_8:5135601-5139200	A	CN0,CN2	.	.	DUP
chr_8	31515601	chr_8:31515601-31531200	A	CN2	.	.	DUP
chr_8	89609601	chr_8:89609601-89612800	A	CN0	.	.	DEL
chr_8	4497601	chr_8:4497601-4508400	A	CN2,CNH	.	.	DUP
chr_8	31786401	chr_8:31786401-31790400	A	CN0,CN2	.	.	DEL
chr_8	69060401	chr_8:69060401-69062800	A	CN0	.	.	DEL
chr_8	31782801	chr_8:31782801-31786800	A	CN0	.	.	DEL
chr_8	5260801	chr_8:5260801-5264400	A	CN0	.	.	DEL
chr_8	42328401	chr_8:42328401-42333200	A	CN0	.	.	DEL
chr_8	41684401	chr_8:41684401-41686800	A	CN0	.	.	DEL
chr_8	61676801	chr_8:61676801-61680800	A	CN2,CNH	.	.	DUP
chr_8	13860801	chr_8:13860801-13868400	A	CN0	.	.	DEL
chr_8	1372001	chr_8:1372001-1379600	A	CN0	.	.	DEL
chr_8	31448801	chr_8:31448801-31473600	A	CN2,CNH	.	.	DUP
chr_8	4508801	chr_8:4508801-4557600	A	CN2,CNH	.	.	DUP
chr_8	31724001	chr_8:31724001-31770400	A	CN0,CN2	.	.	DEL
chr_8	4571601	chr_8:4571601-4586400	A	CN2	.	.	DUP
chr_8	52274801	chr_8:52274801-52283600	A	CN0	.	.	DEL
chr_8	52606001	chr_8:52606001-52612400	A	CN0	.	.	DEL
chr_8	81632401	chr_8:81632401-81666800	A	CN2,CNH	.	.	DUP
chr_8	31688001	chr_8:31688001-31694400	A	CN2,CNH	.	.	DUP
chr_8	81443201	chr_8:81443201-81444800	A	CN0	.	.	DEL
chr_8	5289601	chr_8:5289601-5321200	A	CN0	.	.	DEL
chr_9	72000801	chr_9:72000801-72004400	A	CN0,CN2	.	.	DEL
chr_9	25648001	chr_9:25648001-25650400	A	CN0	.	.	DEL
chr_9	27040801	chr_9:27040801-27042800	A	CN0,CN2	.	.	DEL
chr_9	23234801	chr_9:23234801-23236800	A	CN0,CN2	.	.	DUP
chr_9	61545601	chr_9:61545601-61547600	A	CN0,CN2	.	.	DEL
chr_9	36459601	chr_9:36459601-36470400	A	CN0,CN2,CNH	.	.	DUP
chr_9	33944001	chr_9:33944001-33947600	A	CN0	.	.	DEL
chr_9	4224001	chr_9:4224001-4225600	A	CN0,CN2	.	.	DEL
chr_9	69303601	chr_9:69303601-69305600	A	CN0,CN2	.	.	DEL
chr_9	3091201	chr_9:3091201-3093200	A	CN0,CN2	.	.	DEL
chr_9	38277201	chr_9:38277201-38279200	A	CN0,CN2	.	.	DEL
chr_9	36846401	chr_9:36846401-36859600	A	CN2,CNH	.	.	DUP
chr_9	59592001	chr_9:59592001-59594800	A	CN0	.	.	DEL
chr_9	72063201	chr_9:72063201-72068800	A	CN0,CN2	.	.	DEL
chr_9	21348401	chr_9:21348401-21351600	A	CN0	.	.	DEL
chr_9	82886801	chr_9:82886801-82893600	A	CN0,CN2	.	.	DUP
chr_9	54376001	chr_9:54376001-54379200	A	CN0	.	.	DEL
chr_9	72084401	chr_9:72084401-72089600	A	CN0	.	.	DEL
chr_9	28652401	chr_9:28652401-28654400	A	CN0,CN2	.	.	DUP
chr_9	58962001	chr_9:58962001-58964400	A	CN2	.	.	DUP
chr_9	40008401	chr_9:40008401-40012800	A	CN2	.	.	DUP
chr_9	82738001	chr_9:82738001-82740400	A	CN2	.	.	DUP
chr_9	82706801	chr_9:82706801-82708800	A	CN2	.	.	DUP
chr_9	3450001	chr_9:3450001-3452800	A	CN0	.	.	DEL
chr_9	82741601	chr_9:82741601-82744800	A	CN2	.	.	DUP
chr_9	10015201	chr_9:10015201-10018000	A	CN0	.	.	DEL
chr_9	72069201	chr_9:72069201-72070800	A	CN0,CN2	.	.	DEL
chr_9	82902001	chr_9:82902001-82907600	A	CN0,CN2	.	.	DUP
chr_9	71996401	chr_9:71996401-72000000	A	CN0,CN2	.	.	DEL
chr_9	35287601	chr_9:35287601-35300400	A	CN2,CNH	.	.	DUP
chr_9	44997201	chr_9:44997201-44999200	A	CN2	.	.	DUP
chr_9	1048001	chr_9:1048001-1053200	A	CN0	.	.	DEL
chr_9	45787601	chr_9:45787601-45789600	A	CN0,CN2	.	.	DEL
chr_9	61264001	chr_9:61264001-61266800	A	CN0	.	.	DEL
chr_9	82895601	chr_9:82895601-82900400	A	CN0,CN2	.	.	DUP
chr_9	6266401	chr_9:6266401-6270800	A	CN0	.	.	DEL
chr_9	72094001	chr_9:72094001-72098000	A	CN0	.	.	DEL
chr_9	29470001	chr_9:29470001-29472800	A	CN0	.	.	DEL
chr_9	57302801	chr_9:57302801-57306000	A	CN0	.	.	DEL
chr_9	29981601	chr_9:29981601-29989600	A	CN0	.	.	DEL
chr_9	11224801	chr_9:11224801-11229200	A	CN0	.	.	DEL
chr_9	72116801	chr_9:72116801-72129600	A	CN0	.	.	DEL
chr_9	39274001	chr_9:39274001-39278000	A	CN0	.	.	DEL
chr_9	57096401	chr_9:57096401-57098800	A	CN0	.	.	DEL
chr_9	57535201	chr_9:57535201-57538800	A	CN0	.	.	DEL
chr_9	1108801	chr_9:1108801-1111200	A	CN0	.	.	DEL
chr_9	3094801	chr_9:3094801-3101200	A	CN0	.	.	DEL
chr_9	49876001	chr_9:49876001-49878000	A	CN0,CN2	.	.	DEL
chr_9	415601	chr_9:415601-448800	A	CN0	.	.	DEL
chr_9	72105601	chr_9:72105601-72111600	A	CN0	.	.	DEL
chr_9	43003601	chr_9:43003601-43008400	A	CN2,CNH	.	.	DUP
chr_9	41802401	chr_9:41802401-41873200	A	CNH	.	.	DUP

## Sheet: CNVRS of WB breed (6 samples)
CNVRS of WB breed (6 samples)
#CHROM	POS	ID	REF	ALT	QUAL	FILTER	SVTYPE
chr_21	10381201	chr_21:10381201-10383200	A	CN0,CN2	.	.	DEL
chr_10	13160401	chr_10:13160401-13162000	A	CN0,CN2	.	.	DEL
chr_30	5964001	chr_30:5964001-5965600	A	CN0	.	.	DEL
chr_22	24162401	chr_22:24162401-24164400	A	CN2	.	.	DUP
chr_6	75586401	chr_6:75586401-75589200	A	CN0	.	.	DEL
chr_20	33438001	chr_20:33438001-33464800	A	CN0	.	.	DEL
chr_24	896801	chr_24:896801-898400	A	CN0	.	.	DEL
chr_5	45890801	chr_5:45890801-45893600	A	CN0,CN2	.	.	DUP
chr_10	12495201	chr_10:12495201-12506800	A	CN0,CN2	.	.	DUP
chr_19	32502801	chr_19:32502801-32504400	A	CN0,CN2	.	.	DEL
chr_6	40000001	chr_6:40000001-40002000	A	CN0,CN2	.	.	DEL
chr_15	12735601	chr_15:12735601-12744400	A	CN0,CN2	.	.	DEL
chr_10	12072801	chr_10:12072801-12075600	A	CN0,CN2,CNH	.	.	DUP
chr_4	9107201	chr_4:9107201-9110000	A	CN0	.	.	DEL
chr_9	29416801	chr_9:29416801-29418800	A	CN0,CN2	.	.	DUP
chr_7	49167201	chr_7:49167201-49175200	A	CN0,CN2	.	.	DEL
chr_18	9076001	chr_18:9076001-9078400	A	CN0,CN2	.	.	DEL
chr_6	74390401	chr_6:74390401-74392800	A	CN0,CN2	.	.	DEL
chr_3	7562801	chr_3:7562801-7564400	A	CN2	.	.	DUP
chr_12	12449601	chr_12:12449601-12451600	A	CN2,CNH	.	.	DUP
chr_12	19979601	chr_12:19979601-19981200	A	CN0,CN2	.	.	DUP
chr_18	9709201	chr_18:9709201-9714000	A	CN0,CN2	.	.	DUP
chr_28	36644001	chr_28:36644001-36647200	A	CN2	.	.	DUP
chr_20	32898801	chr_20:32898801-32904000	A	CN0,CN2	.	.	DUP
chr_10	28713201	chr_10:28713201-28716400	A	CN0,CN2	.	.	DEL
chr_23	7144801	chr_23:7144801-7149600	A	CN2	.	.	DUP
chr_19	11205601	chr_19:11205601-11207600	A	CN2,CNH	.	.	DUP
chr_15	12714001	chr_15:12714001-12715600	A	CN0	.	.	DEL
chr_4	40835601	chr_4:40835601-40837600	A	CN2,CNH	.	.	DUP
chr_12	34607601	chr_12:34607601-34609200	A	CN2	.	.	DUP
chr_12	34414801	chr_12:34414801-34416800	A	CN2,CNH	.	.	DUP
chr_23	80401	chr_23:80401-124800	A	CN2,CNH	.	.	DUP
chr_10	21784801	chr_10:21784801-21786800	A	CN2	.	.	DUP
chr_5	71871201	chr_5:71871201-71873200	A	CN2	.	.	DUP
chr_7	53943601	chr_7:53943601-53946400	A	CN0	.	.	DEL
chr_6	39454801	chr_6:39454801-39456800	A	CN2	.	.	DUP
chr_19	54801	chr_19:54801-57200	A	CN2,CNH	.	.	DUP
chr_10	24173201	chr_10:24173201-24178400	A	CN2	.	.	DUP
chr_9	82734401	chr_9:82734401-82736400	A	CN2	.	.	DUP
chr_20	33476801	chr_20:33476801-33517600	A	CN0	.	.	DEL
chr_5	45688001	chr_5:45688001-45699200	A	CN2,CNH	.	.	DUP
chr_15	66315601	chr_15:66315601-66317600	A	CN2	.	.	DUP
chr_15	24281601	chr_15:24281601-24284800	A	CN2,CNH	.	.	DUP
chr_15	34895601	chr_15:34895601-34898000	A	CN2	.	.	DUP
chr_20	32856401	chr_20:32856401-32858000	A	CN0,CN2	.	.	DUP
chr_30	25171201	chr_30:25171201-25173600	A	CN2	.	.	DUP
chr_20	32672401	chr_20:32672401-32674400	A	CN0	.	.	DEL
chr_14	7076401	chr_14:7076401-7078800	A	CN0	.	.	DEL
chr_15	4401201	chr_15:4401201-4402800	A	CN2,CNH	.	.	DUP
chr_1	24589601	chr_1:24589601-24591600	A	CN0,CN2	.	.	DUP
chr_8	13869601	chr_8:13869601-13882800	A	CN0	.	.	DEL
chr_1	160178401	chr_1:160178401-160180400	A	CN0	.	.	DEL
chr_20	29282801	chr_20:29282801-29284800	A	CN0,CN2	.	.	DUP
chr_9	25590401	chr_9:25590401-25592400	A	CN0	.	.	DEL
chr_4	43706001	chr_4:43706001-43707600	A	CN0,CN2	.	.	DEL
chr_27	33946401	chr_27:33946401-33950400	A	CN0,CN2	.	.	DEL
chr_28	41180401	chr_28:41180401-41182800	A	CN0,CN2	.	.	DEL
chr_9	41825601	chr_9:41825601-41827600	A	CN2,CNH	.	.	DUP
chr_10	13136001	chr_10:13136001-13138400	A	CN0,CN2	.	.	DUP
chr_4	96220801	chr_4:96220801-96222800	A	CN0,CN2,CNH	.	.	DUP
chr_16	47866801	chr_16:47866801-47870400	A	CN0	.	.	DEL
chr_17	43401601	chr_17:43401601-43404400	A	CN0,CN2	.	.	DEL
chr_22	46013601	chr_22:46013601-46016400	A	CN2,CNH	.	.	DUP
chr_2	94697601	chr_2:94697601-94699200	A	CN0,CN2	.	.	DEL
chr_4	9151201	chr_4:9151201-9152800	A	CN0,CN2	.	.	DEL
chr_28	80001	chr_28:80001-81600	A	CN2,CNH	.	.	DUP
chr_27	6517601	chr_27:6517601-6520400	A	CN2,CNH	.	.	DUP
chr_18	14283201	chr_18:14283201-14285200	A	CN0,CN2	.	.	DEL
chr_5	71812801	chr_5:71812801-71814800	A	CN0,CN2	.	.	DEL
chr_4	96991601	chr_4:96991601-96994800	A	CN2	.	.	DUP
chr_19	2761201	chr_19:2761201-2766000	A	CN0,CN2	.	.	DUP
chr_8	1547601	chr_8:1547601-1549600	A	CN2,CNH	.	.	DUP
chr_18	3278801	chr_18:3278801-3282400	A	CN2,CNH	.	.	DUP
chr_13	12882801	chr_13:12882801-12884800	A	CN0,CN2,CNH	.	.	DEL
chr_21	24974001	chr_21:24974001-24980800	A	CN0,CN2,CNH	.	.	DUP
chr_19	36559601	chr_19:36559601-36562400	A	CN2,CNH	.	.	DUP
chr_17	18254001	chr_17:18254001-18256400	A	CN0,CN2	.	.	DUP
chr_11	21540801	chr_11:21540801-21546000	A	CN0	.	.	DEL
chr_18	9586401	chr_18:9586401-9588800	A	CN2	.	.	DUP
chr_8	3734401	chr_8:3734401-3736000	A	CN2,CNH	.	.	DUP
chr_8	5748401	chr_8:5748401-5750000	A	CN2,CNH	.	.	DUP
chr_14	92845601	chr_14:92845601-92848400	A	CN2	.	.	DUP
chr_25	27066401	chr_25:27066401-27082400	A	CN0	.	.	DEL
chr_20	51670401	chr_20:51670401-51672400	A	CN2	.	.	DUP
chr_4	79836801	chr_4:79836801-79838400	A	CN0,CN2	.	.	DUP
chr_3	66067601	chr_3:66067601-66072400	A	CN0,CN2	.	.	DUP
chr_4	103570401	chr_4:103570401-103572400	A	CN0,CN2	.	.	DUP
chr_30	10487601	chr_30:10487601-10491600	A	CN0,CN2	.	.	DUP
chr_20	32626001	chr_20:32626001-32628400	A	CN0,CN2	.	.	DUP
chr_3	24897601	chr_3:24897601-24899600	A	CN2	.	.	DUP
chr_6	24369601	chr_6:24369601-24373200	A	CN0,CN2	.	.	DEL
chr_18	9591601	chr_18:9591601-9618000	A	CN0	.	.	DEL
chr_2	73017201	chr_2:73017201-73019200	A	CN0,CN2	.	.	DUP
chr_22	2200001	chr_22:2200001-2201600	A	CN2	.	.	DUP
chr_18	10017601	chr_18:10017601-10020400	A	CN0,CN2,CNH	.	.	DUP
chr_30	19601	chr_30:19601-23600	A	CN0,CN2,CNH	.	.	DUP
chr_14	92375601	chr_14:92375601-92391600	A	CN0,CN2	.	.	DUP
chr_14	67770801	chr_14:67770801-67772800	A	CN2	.	.	DUP
chr_27	5546801	chr_27:5546801-5548800	A	CN2,CNH	.	.	DUP
chr_10	12482001	chr_10:12482001-12494800	A	CN0,CN2	.	.	DUP
chr_5	27579201	chr_5:27579201-27581200	A	CN2	.	.	DUP
chr_19	732001	chr_19:732001-739200	A	CN0,CN2,CNH	.	.	DUP
chr_4	102112001	chr_4:102112001-102119600	A	CN0,CN2	.	.	DEL
chr_24	47101201	chr_24:47101201-47112800	A	CN2,CNH	.	.	DUP
chr_29	2165201	chr_29:2165201-2167200	A	CN2	.	.	DUP
chr_13	13365601	chr_13:13365601-13367600	A	CN0,CN2	.	.	DUP
chr_23	7618801	chr_23:7618801-7625600	A	CN2	.	.	DUP
chr_10	13155201	chr_10:13155201-13157200	A	CN0	.	.	DEL
chr_19	31340001	chr_19:31340001-31341600	A	CN2	.	.	DUP
chr_6	74350401	chr_6:74350401-74352000	A	CN0,CN2	.	.	DUP
chr_6	40512801	chr_6:40512801-40515200	A	CN0	.	.	DEL
chr_20	24737201	chr_20:24737201-24742000	A	CN0,CN2	.	.	DEL
chr_8	91521601	chr_8:91521601-91523600	A	CN0,CN2	.	.	DUP
chr_3	40106801	chr_3:40106801-40371600	A	CN2,CNH	.	.	DUP
chr_27	1118001	chr_27:1118001-1120000	A	CN0,CN2	.	.	DUP
chr_1	166567601	chr_1:166567601-166569600	A	CN0,CN2	.	.	DEL
chr_7	54043201	chr_7:54043201-54047600	A	CN0,CN2,CNH	.	.	DUP
chr_7	9246001	chr_7:9246001-9248400	A	CN0	.	.	DEL
chr_27	34492001	chr_27:34492001-34497200	A	CN0	.	.	DEL
chr_12	27524401	chr_12:27524401-27529200	A	CN0,CN2,CNH	.	.	DUP
chr_25	91601	chr_25:91601-93200	A	CN0,CN2	.	.	DUP
chr_18	9082401	chr_18:9082401-9084400	A	CN0,CN2	.	.	DEL
chr_27	872401	chr_27:872401-875600	A	CN2,CNH	.	.	DUP
chr_18	10491601	chr_18:10491601-10493600	A	CN0,CN2	.	.	DUP
chr_8	5637601	chr_8:5637601-5702800	A	CN0,CN2	.	.	DUP
chr_21	2001201	chr_21:2001201-2004000	A	CN2	.	.	DUP
chr_18	9863601	chr_18:9863601-9865200	A	CN0,CN2	.	.	DEL
chr_20	51079601	chr_20:51079601-51081600	A	CN0,CN2	.	.	DEL
chr_14	30120001	chr_14:30120001-30122000	A	CN0,CN2	.	.	DEL
chr_9	82887601	chr_9:82887601-82889600	A	CN0,CN2	.	.	DUP
chr_23	39771201	chr_23:39771201-39774000	A	CN0,CN2	.	.	DEL
chr_7	74734401	chr_7:74734401-74736800	A	CN0,CN2	.	.	DEL
chr_4	44192001	chr_4:44192001-44194000	A	CN2	.	.	DUP
chr_5	87195201	chr_5:87195201-87198000	A	CN0,CN2	.	.	DEL
chr_8	4757201	chr_8:4757201-4772000	A	CN2	.	.	DUP
chr_23	27131201	chr_23:27131201-27146000	A	CN0,CN2	.	.	DEL
chr_18	54943601	chr_18:54943601-54945600	A	CN2	.	.	DUP
chr_8	3667201	chr_8:3667201-3668800	A	CN2,CNH	.	.	DUP
chr_20	32890401	chr_20:32890401-32892000	A	CN0,CN2	.	.	DUP
chr_28	27952801	chr_28:27952801-27955600	A	CN0	.	.	DEL
chr_18	9882801	chr_18:9882801-9884400	A	CN0,CN2	.	.	DUP
chr_5	31639201	chr_5:31639201-31642800	A	CN2	.	.	DUP
chr_27	876001	chr_27:876001-883200	A	CN2	.	.	DUP
chr_9	57303601	chr_9:57303601-57306800	A	CN0,CN2	.	.	DUP
chr_14	75730401	chr_14:75730401-75733600	A	CN0	.	.	DEL
chr_6	62168401	chr_6:62168401-62170400	A	CN0,CN2	.	.	DEL
chr_27	34447601	chr_27:34447601-34484400	A	CN0,CN2	.	.	DEL
chr_14	67423201	chr_14:67423201-67426000	A	CN0	.	.	DEL
chr_4	9226801	chr_4:9226801-9230000	A	CN0,CN2	.	.	DEL
chr_8	93112001	chr_8:93112001-93114000	A	CN0,CN2	.	.	DEL
chr_4	40839201	chr_4:40839201-40842400	A	CN0,CN2	.	.	DEL
chr_11	21674401	chr_11:21674401-21676400	A	CN2	.	.	DUP
chr_18	47423201	chr_18:47423201-47426000	A	CN0	.	.	DEL
chr_12	31205601	chr_12:31205601-31208000	A	CN2,CNH	.	.	DUP
chr_8	5323201	chr_8:5323201-5325600	A	CN0	.	.	DEL
chr_22	24508801	chr_22:24508801-24514400	A	CN0,CN2	.	.	DEL
chr_20	31224001	chr_20:31224001-31226000	A	CN0,CN2	.	.	DEL
chr_14	52659201	chr_14:52659201-52661200	A	CN0,CN2	.	.	DEL
chr_29	2150401	chr_29:2150401-2152000	A	CN0,CN2	.	.	DUP
chr_18	46663201	chr_18:46663201-46665200	A	CN0,CN2	.	.	DEL
chr_25	17981601	chr_25:17981601-17983200	A	CN2,CNH	.	.	DUP
chr_26	32582401	chr_26:32582401-32584800	A	CN0,CN2	.	.	DEL
chr_8	31811201	chr_8:31811201-31813200	A	CN0,CNH	.	.	DEL
chr_24	20716001	chr_24:20716001-20718000	A	CN0,CN2	.	.	DEL
chr_20	24649601	chr_20:24649601-24730400	A	CN2,CNH	.	.	DUP
chr_11	41806001	chr_11:41806001-41811600	A	CN2	.	.	DUP
chr_2	107599601	chr_2:107599601-107602400	A	CN2	.	.	DUP
chr_4	102188001	chr_4:102188001-102191200	A	CN0,CN2	.	.	DUP
chr_1	47098801	chr_1:47098801-47100800	A	CN0,CN2	.	.	DEL
chr_25	4415201	chr_25:4415201-4417600	A	CN0,CN2	.	.	DEL
chr_6	39379601	chr_6:39379601-39382800	A	CN2	.	.	DUP
chr_29	1405201	chr_29:1405201-1407200	A	CN0,CN2	.	.	DUP
chr_27	34434801	chr_27:34434801-34444400	A	CN0,CN2	.	.	DEL
chr_25	18049601	chr_25:18049601-18051600	A	CN0	.	.	DEL
chr_27	34356401	chr_27:34356401-34358000	A	CN0,CN2,CNH	.	.	DUP
chr_12	2588401	chr_12:2588401-2591600	A	CN2,CNH	.	.	DUP
chr_8	52275601	chr_8:52275601-52277200	A	CN0,CN2	.	.	DEL
chr_4	102152001	chr_4:102152001-102153600	A	CN2,CNH	.	.	DUP
chr_21	59201	chr_21:59201-60800	A	CN2,CNH	.	.	DUP
chr_14	3024801	chr_14:3024801-3030800	A	CN0,CN2	.	.	DEL
chr_20	24602401	chr_20:24602401-24604000	A	CN0	.	.	DEL
chr_8	3263201	chr_8:3263201-3265600	A	CN2,CNH	.	.	DUP
chr_26	39230801	chr_26:39230801-39233200	A	CN0	.	.	DEL
chr_6	70987601	chr_6:70987601-70994800	A	CN0,CN2	.	.	DUP
chr_5	37850001	chr_5:37850001-37853600	A	CN0	.	.	DEL
chr_20	37736801	chr_20:37736801-37738800	A	CN2	.	.	DUP
chr_13	8412001	chr_13:8412001-8418400	A	CN2	.	.	DUP
chr_13	22831601	chr_13:22831601-22833200	A	CN0,CN2	.	.	DEL
chr_26	40239601	chr_26:40239601-40241200	A	CN0,CN2	.	.	DEL
chr_25	35209601	chr_25:35209601-35211600	A	CN0,CN2	.	.	DUP
chr_13	22919601	chr_13:22919601-22921200	A	CN2	.	.	DUP
chr_20	32538801	chr_20:32538801-32544800	A	CN0,CN2,CNH	.	.	DUP
chr_1	115105601	chr_1:115105601-115107200	A	CN2,CNH	.	.	DUP
chr_3	8233201	chr_3:8233201-8236000	A	CN2,CNH	.	.	DUP
chr_30	25147201	chr_30:25147201-25149600	A	CN2	.	.	DUP
chr_7	17465201	chr_7:17465201-17466800	A	CN0	.	.	DEL
chr_12	31323201	chr_12:31323201-31326800	A	CN2,CNH	.	.	DUP
chr_5	71850801	chr_5:71850801-71852800	A	CN0,CN2	.	.	DEL
chr_10	53947201	chr_10:53947201-53949200	A	CN0,CN2	.	.	DEL
chr_29	246401	chr_29:246401-253600	A	CN2,CNH	.	.	DUP
chr_7	53753601	chr_7:53753601-53755600	A	CN0,CN2	.	.	DEL
chr_6	39675601	chr_6:39675601-39683600	A	CN2	.	.	DUP
chr_2	26287201	chr_2:26287201-26289600	A	CN0	.	.	DEL
chr_5	31649601	chr_5:31649601-31651200	A	CN2,CNH	.	.	DUP
chr_22	24436401	chr_22:24436401-24439200	A	CN0	.	.	DEL
chr_12	19158801	chr_12:19158801-19170400	A	CN2,CNH	.	.	DUP
chr_31	5096001	chr_31:5096001-5097600	A	CN0,CN2	.	.	DEL
chr_26	612801	chr_26:612801-616000	A	CN0,CN2	.	.	DUP
chr_4	97003601	chr_4:97003601-97009200	A	CN0,CN2	.	.	DUP
chr_1	181805601	chr_1:181805601-181807600	A	CN0,CN2	.	.	DEL
chr_9	36846401	chr_9:36846401-36859600	A	CN2,CNH	.	.	DUP
chr_29	547601	chr_29:547601-550000	A	CN0,CN2	.	.	DEL
chr_13	13142001	chr_13:13142001-13150000	A	CN0,CN2	.	.	DUP
chr_8	3162801	chr_8:3162801-3190000	A	CN0,CN2	.	.	DUP
chr_17	7302401	chr_17:7302401-7306400	A	CN0,CN2	.	.	DEL
chr_18	75890001	chr_18:75890001-75892800	A	CN0,CN2	.	.	DEL
chr_10	12190401	chr_10:12190401-12193200	A	CN0,CN2,CNH	.	.	DUP
chr_7	34722401	chr_7:34722401-34725600	A	CN0,CN2	.	.	DEL
chr_6	36293201	chr_6:36293201-36295200	A	CN0,CN2	.	.	DUP
chr_8	13805601	chr_8:13805601-13833200	A	CN0,CN2	.	.	DEL
chr_20	24795601	chr_20:24795601-24806000	A	CN2,CNH	.	.	DUP
chr_2	107525601	chr_2:107525601-107537600	A	CN2,CNH	.	.	DUP
chr_14	92812801	chr_14:92812801-92815200	A	CN0,CN2	.	.	DEL
chr_7	20258801	chr_7:20258801-20260800	A	CN0,CN2	.	.	DUP
chr_8	3235201	chr_8:3235201-3239200	A	CN0,CN2	.	.	DUP
chr_15	54133201	chr_15:54133201-54134800	A	CN0,CN2	.	.	DEL
chr_27	7525201	chr_27:7525201-7531600	A	CN0	.	.	DEL
chr_1	160696401	chr_1:160696401-160698000	A	CN0,CN2	.	.	DEL
chr_19	155601	chr_19:155601-160800	A	CN0,CN2	.	.	DUP
chr_22	6496001	chr_22:6496001-6498000	A	CN0,CN2	.	.	DEL
chr_30	28949201	chr_30:28949201-28951200	A	CN0	.	.	DEL
chr_11	41667201	chr_11:41667201-41669600	A	CN2	.	.	DUP
chr_31	11082801	chr_31:11082801-11085200	A	CN0	.	.	DEL
chr_19	59394801	chr_19:59394801-59397200	A	CN0,CN2	.	.	DEL
chr_17	65044001	chr_17:65044001-65045600	A	CN0	.	.	DEL
chr_12	17634001	chr_12:17634001-17636400	A	CN2,CNH	.	.	DUP
chr_10	28532801	chr_10:28532801-28536800	A	CN2,CNH	.	.	DUP
chr_17	44475201	chr_17:44475201-44476800	A	CN0,CN2	.	.	DEL
chr_26	39283201	chr_26:39283201-39284800	A	CN0,CN2	.	.	DEL
chr_28	101601	chr_28:101601-103200	A	CN0,CN2,CNH	.	.	DUP
chr_17	17956001	chr_17:17956001-17957600	A	CN2,CNH	.	.	DUP
chr_3	39201	chr_3:39201-41200	A	CN2	.	.	DUP
chr_7	92935201	chr_7:92935201-92937600	A	CN0,CN2	.	.	DEL
chr_22	20988001	chr_22:20988001-20989600	A	CN0,CN2	.	.	DEL
chr_23	15906801	chr_23:15906801-15909600	A	CN2,CNH	.	.	DUP
chr_5	25318401	chr_5:25318401-25320400	A	CN0,CN2	.	.	DUP
chr_4	27914801	chr_4:27914801-27916800	A	CN0	.	.	DEL
chr_14	31940401	chr_14:31940401-31942000	A	CN0	.	.	DEL
chr_8	52504801	chr_8:52504801-52507200	A	CN0	.	.	DEL
chr_1	101168801	chr_1:101168801-101170800	A	CN0	.	.	DEL
chr_27	34359601	chr_27:34359601-34364400	A	CN2	.	.	DUP
chr_6	33691601	chr_6:33691601-33693600	A	CN0,CN2	.	.	DUP
chr_17	13124401	chr_17:13124401-13128000	A	CN0,CN2	.	.	DEL
chr_20	53221601	chr_20:53221601-53224000	A	CN0,CN2	.	.	DEL
chr_19	61409201	chr_19:61409201-61410800	A	CN0,CN2	.	.	DEL
chr_5	45738001	chr_5:45738001-45741200	A	CN2,CNH	.	.	DUP
chr_27	34508001	chr_27:34508001-34518400	A	CN0,CN2	.	.	DEL
chr_19	10440801	chr_19:10440801-10444800	A	CN0,CN2	.	.	DEL
chr_12	27521201	chr_12:27521201-27523200	A	CN0,CN2	.	.	DUP
chr_1	147995201	chr_1:147995201-147997200	A	CN2	.	.	DUP
chr_17	159201	chr_17:159201-162400	A	CN0,CN2	.	.	DEL
chr_4	96957601	chr_4:96957601-96959600	A	CN0	.	.	DEL
chr_2	48905201	chr_2:48905201-48911200	A	CN2,CNH	.	.	DUP
chr_25	3655601	chr_25:3655601-3658400	A	CN0,CN2	.	.	DEL
chr_2	67691201	chr_2:67691201-67694400	A	CN0,CN2	.	.	DEL
chr_23	8052001	chr_23:8052001-8056800	A	CN2	.	.	DUP
chr_9	1910001	chr_9:1910001-1912000	A	CN2	.	.	DUP
chr_12	34468801	chr_12:34468801-34472400	A	CN0,CN2	.	.	DEL
chr_30	27526001	chr_30:27526001-27530000	A	CN0,CN2	.	.	DEL
chr_20	24792801	chr_20:24792801-24795600	A	CN2,CNH	.	.	DUP
chr_3	72281201	chr_3:72281201-72283200	A	CN0,CN2	.	.	DEL
chr_8	5140001	chr_8:5140001-5143600	A	CN0,CN2	.	.	DEL
chr_18	36162401	chr_18:36162401-36165600	A	CN0	.	.	DEL
chr_18	58316801	chr_18:58316801-58318800	A	CN0,CN2	.	.	DEL
chr_31	19034401	chr_31:19034401-19038800	A	CN0,CN2	.	.	DEL
chr_7	48124801	chr_7:48124801-48126400	A	CN0,CN2	.	.	DUP
chr_18	54822801	chr_18:54822801-54825200	A	CN0,CN2	.	.	DEL
chr_18	9818401	chr_18:9818401-9824400	A	CN2	.	.	DUP
chr_17	40172401	chr_17:40172401-40174400	A	CN0,CN2	.	.	DEL
chr_22	24130001	chr_22:24130001-24132400	A	CN2,CNH	.	.	DUP
chr_19	66001	chr_19:66001-67600	A	CN2,CNH	.	.	DUP
chr_9	3099601	chr_9:3099601-3101600	A	CN0,CN2	.	.	DEL
chr_20	30786001	chr_20:30786001-30788400	A	CN0,CN2	.	.	DEL
chr_10	57893601	chr_10:57893601-57896000	A	CN2	.	.	DUP
chr_4	75214801	chr_4:75214801-75216800	A	CN0,CN2	.	.	DUP
chr_23	39810801	chr_23:39810801-39812400	A	CN0	.	.	DEL
chr_13	13168401	chr_13:13168401-13173200	A	CN0	.	.	DEL
chr_8	30203201	chr_8:30203201-30204800	A	CN2	.	.	DUP
chr_9	29983201	chr_9:29983201-29985600	A	CN0	.	.	DEL
chr_7	48316801	chr_7:48316801-48322800	A	CN0	.	.	DEL
chr_29	4054001	chr_29:4054001-4058000	A	CN0,CN2	.	.	DEL
chr_4	9200401	chr_4:9200401-9202800	A	CN0,CN2	.	.	DEL
chr_9	72068801	chr_9:72068801-72070800	A	CN0,CN2	.	.	DEL
chr_1	80952001	chr_1:80952001-80968400	A	CN0,CN2	.	.	DEL
chr_8	42328401	chr_8:42328401-42330800	A	CN0	.	.	DEL
chr_2	106137201	chr_2:106137201-106139200	A	CN0	.	.	DEL
chr_26	405601	chr_26:405601-429200	A	CN0,CN2,CNH	.	.	DUP
chr_7	32450001	chr_7:32450001-32452000	A	CN2	.	.	DUP
chr_9	82962001	chr_9:82962001-82966000	A	CN0	.	.	DEL
chr_7	40858801	chr_7:40858801-40860800	A	CN0	.	.	DEL
chr_20	32719201	chr_20:32719201-32725600	A	CN0,CN2	.	.	DEL
chr_9	43949601	chr_9:43949601-43951600	A	CN0,CN2	.	.	DUP
chr_26	13471601	chr_26:13471601-13474400	A	CN0,CN2	.	.	DEL
chr_8	10170801	chr_8:10170801-10172800	A	CN2	.	.	DUP
chr_5	526801	chr_5:526801-529200	A	CN0	.	.	DEL
chr_28	5048801	chr_28:5048801-5050800	A	CN0	.	.	DEL
chr_25	118001	chr_25:118001-119600	A	CN0,CN2	.	.	DUP
chr_17	40419601	chr_17:40419601-40422000	A	CN0	.	.	DEL
chr_15	13462401	chr_15:13462401-13464400	A	CN2,CNH	.	.	DUP
chr_2	79120001	chr_2:79120001-79122000	A	CN2	.	.	DUP
chr_26	22508001	chr_26:22508001-22511600	A	CN0	.	.	DEL
chr_4	9071201	chr_4:9071201-9073600	A	CN0,CN2	.	.	DUP
chr_13	6680801	chr_13:6680801-6729200	A	CN2,CNH	.	.	DUP
chr_20	33257201	chr_20:33257201-33260400	A	CN0	.	.	DEL
chr_18	10030801	chr_18:10030801-10041600	A	CN0,CN2	.	.	DUP
chr_26	151201	chr_26:151201-152800	A	CN0,CN2	.	.	DEL
chr_20	29403201	chr_20:29403201-29406400	A	CN0,CN2	.	.	DUP
chr_16	41942001	chr_16:41942001-41943600	A	CN0	.	.	DEL
chr_7	34727201	chr_7:34727201-34729200	A	CN0,CN2	.	.	DEL
chr_5	45719601	chr_5:45719601-45724000	A	CN0,CN2,CNH	.	.	DUP
chr_28	39260401	chr_28:39260401-39262800	A	CN0,CN2,CNH	.	.	DUP
chr_15	13702401	chr_15:13702401-13707200	A	CN0,CN2	.	.	DUP
chr_22	11544001	chr_22:11544001-11545600	A	CN0,CN2	.	.	DUP
chr_10	72702001	chr_10:72702001-72704400	A	CN0,CN2	.	.	DEL
chr_17	57121201	chr_17:57121201-57123200	A	CN0,CN2	.	.	DUP
chr_10	1420001	chr_10:1420001-1423200	A	CN2	.	.	DUP
chr_5	71854001	chr_5:71854001-71857200	A	CN0,CN2	.	.	DEL
chr_5	71842001	chr_5:71842001-71843600	A	CN0,CN2	.	.	DEL
chr_29	27874401	chr_29:27874401-27880000	A	CN0	.	.	DEL
chr_18	9847601	chr_18:9847601-9853200	A	CN2	.	.	DUP
chr_30	98401	chr_30:98401-101600	A	CN0,CN2,CNH	.	.	DUP
chr_7	4925201	chr_7:4925201-4927200	A	CN0,CN2	.	.	DEL
chr_16	66909601	chr_16:66909601-66911600	A	CN2	.	.	DUP
chr_7	53741601	chr_7:53741601-53744400	A	CN0,CN2	.	.	DEL
chr_4	16884001	chr_4:16884001-16885600	A	CN0,CN2	.	.	DEL
chr_4	101976401	chr_4:101976401-101982000	A	CN0,CN2	.	.	DUP
chr_9	72086801	chr_9:72086801-72089600	A	CN0,CN2	.	.	DEL
chr_3	7974801	chr_3:7974801-7978400	A	CN0,CN2	.	.	DEL
chr_4	24771201	chr_4:24771201-24773600	A	CN0	.	.	DEL
chr_18	14471601	chr_18:14471601-14474000	A	CN2	.	.	DUP
chr_21	14854401	chr_21:14854401-14856400	A	CN2	.	.	DUP
chr_2	47343601	chr_2:47343601-47358000	A	CN2,CNH	.	.	DUP
chr_1	97155601	chr_1:97155601-97159200	A	CN0,CN2	.	.	DEL
chr_10	21309201	chr_10:21309201-21311200	A	CN2,CNH	.	.	DUP
chr_23	40108001	chr_23:40108001-40110800	A	CN2	.	.	DUP
chr_2	52002401	chr_2:52002401-52004800	A	CN0	.	.	DEL
chr_7	48336401	chr_7:48336401-48338800	A	CN0	.	.	DEL
chr_28	27278401	chr_28:27278401-27280000	A	CN0	.	.	DEL
chr_8	12019201	chr_8:12019201-12020800	A	CN0,CN2,CNH	.	.	DUP
chr_27	1018801	chr_27:1018801-1021200	A	CN2	.	.	DUP
chr_1	121234001	chr_1:121234001-121235600	A	CN0	.	.	DEL
chr_12	33548801	chr_12:33548801-33550800	A	CN2,CNH	.	.	DUP
chr_5	37619601	chr_5:37619601-37624400	A	CN0	.	.	DEL
chr_22	4052401	chr_22:4052401-4054400	A	CN2	.	.	DUP
chr_20	32886001	chr_20:32886001-32888400	A	CN0,CN2	.	.	DUP
chr_17	43517201	chr_17:43517201-43520000	A	CN0	.	.	DEL
chr_2	21831601	chr_2:21831601-21833600	A	CN2	.	.	DUP
chr_7	79236801	chr_7:79236801-79240800	A	CN0,CN2	.	.	DEL
chr_1	15526401	chr_1:15526401-15528800	A	CN0,CN2	.	.	DEL
chr_8	22898801	chr_8:22898801-22901600	A	CN0,CN2	.	.	DEL
chr_11	41766801	chr_11:41766801-41795200	A	CN2,CNH	.	.	DUP
chr_30	25214401	chr_30:25214401-25218000	A	CN2	.	.	DUP
chr_24	46894801	chr_24:46894801-46912800	A	CN0,CN2	.	.	DEL
chr_7	31491201	chr_7:31491201-31495200	A	CN2	.	.	DUP
chr_28	33940401	chr_28:33940401-33942800	A	CN0	.	.	DEL
chr_14	51418001	chr_14:51418001-51420000	A	CN2	.	.	DUP
chr_20	28745201	chr_20:28745201-28746800	A	CN0	.	.	DEL
chr_4	101984401	chr_4:101984401-101986800	A	CN0,CN2	.	.	DUP
chr_5	27663201	chr_5:27663201-27666800	A	CN2	.	.	DUP
chr_7	31839601	chr_7:31839601-31846400	A	CN0,CN2	.	.	DUP
chr_28	17816001	chr_28:17816001-17818400	A	CN0	.	.	DEL
chr_4	9652001	chr_4:9652001-9654800	A	CN0,CN2	.	.	DEL
chr_9	82731601	chr_9:82731601-82734000	A	CN2	.	.	DUP
chr_24	47008401	chr_24:47008401-47011200	A	CN0,CN2	.	.	DEL
chr_20	214401	chr_20:214401-217600	A	CN0,CN2	.	.	DEL
chr_27	34444001	chr_27:34444001-34448000	A	CN0,CN2,CNH	.	.	DEL
chr_8	3341201	chr_8:3341201-3343200	A	CN2	.	.	DUP
chr_16	71010801	chr_16:71010801-71012400	A	CN0	.	.	DEL
chr_23	14360001	chr_23:14360001-14362400	A	CN0,CN2	.	.	DUP
chr_26	7295601	chr_26:7295601-7300400	A	CN2	.	.	DUP
chr_6	39235601	chr_6:39235601-39237200	A	CN0,CN2	.	.	DUP
chr_3	53922801	chr_3:53922801-53925600	A	CN0	.	.	DEL
chr_1	157469201	chr_1:157469201-157470800	A	CN2	.	.	DUP
chr_17	40884001	chr_17:40884001-40886800	A	CN0	.	.	DEL
chr_20	32736001	chr_20:32736001-32738000	A	CN0	.	.	DEL
chr_20	31159601	chr_20:31159601-31162000	A	CN0	.	.	DEL
chr_28	3559601	chr_28:3559601-3562400	A	CN0,CN2	.	.	DEL
chr_19	7826801	chr_19:7826801-7829200	A	CN0	.	.	DEL
chr_20	32859201	chr_20:32859201-32863200	A	CN2	.	.	DUP
chr_26	19119601	chr_26:19119601-19121600	A	CN0,CN2	.	.	DEL
chr_6	24660801	chr_6:24660801-24663600	A	CN0,CN2	.	.	DEL
chr_29	17820801	chr_29:17820801-17823200	A	CN0,CN2	.	.	DEL
chr_20	40005201	chr_20:40005201-40008800	A	CN2	.	.	DUP
chr_25	4623201	chr_25:4623201-4626400	A	CN0	.	.	DEL
chr_15	13744401	chr_15:13744401-13824400	A	CN0	.	.	DEL
chr_3	65637201	chr_3:65637201-65640000	A	CN0,CN2	.	.	DEL
chr_20	33217601	chr_20:33217601-33220000	A	CN0,CN2	.	.	DEL
chr_1	162708001	chr_1:162708001-162722000	A	CN0,CN2	.	.	DEL
chr_3	72925601	chr_3:72925601-72927200	A	CN0,CN2	.	.	DEL
chr_12	27570001	chr_12:27570001-27574400	A	CN0,CN2	.	.	DUP
chr_1	15511201	chr_1:15511201-15515600	A	CN0,CN2	.	.	DEL
chr_10	11664001	chr_10:11664001-11670800	A	CN2	.	.	DUP
chr_4	102074801	chr_4:102074801-102077600	A	CN2,CNH	.	.	DUP
chr_28	21522801	chr_28:21522801-21525200	A	CN0	.	.	DEL
chr_18	13051601	chr_18:13051601-13055600	A	CN2	.	.	DUP
chr_1	136530001	chr_1:136530001-136535200	A	CN0,CN2	.	.	DEL
chr_29	29757201	chr_29:29757201-29764400	A	CN0,CN2	.	.	DEL
chr_1	15508001	chr_1:15508001-15510400	A	CN0	.	.	DEL
chr_15	17017201	chr_15:17017201-17024000	A	CN2	.	.	DUP
chr_11	41677601	chr_11:41677601-41682400	A	CN0,CN2	.	.	DUP
chr_8	72165201	chr_8:72165201-72168000	A	CN0,CN2	.	.	DEL
chr_4	95763601	chr_4:95763601-95765200	A	CN0	.	.	DEL
chr_5	21303601	chr_5:21303601-21306400	A	CN0	.	.	DEL
chr_2	11360001	chr_2:11360001-11361600	A	CN2,CNH	.	.	DUP
chr_12	27576801	chr_12:27576801-27578800	A	CN0,CN2	.	.	DUP
chr_8	1529201	chr_8:1529201-1533600	A	CN2,CNH	.	.	DUP
chr_1	47560001	chr_1:47560001-47563200	A	CN0	.	.	DEL
chr_15	84711201	chr_15:84711201-84713600	A	CN0	.	.	DEL
chr_3	89013201	chr_3:89013201-89017200	A	CN0,CN2	.	.	DEL
chr_1	160758801	chr_1:160758801-160762000	A	CN0	.	.	DEL
chr_8	4636401	chr_8:4636401-4638400	A	CN0,CN2	.	.	DEL
chr_26	532801	chr_26:532801-535600	A	CN0,CN2	.	.	DEL
chr_13	12863201	chr_13:12863201-12867600	A	CN0,CN2,CNH	.	.	DEL
chr_27	18266401	chr_27:18266401-18268400	A	CN0	.	.	DEL
chr_10	13198801	chr_10:13198801-13200400	A	CN2	.	.	DUP
chr_7	53771201	chr_7:53771201-53773600	A	CN0,CN2	.	.	DEL
chr_7	73581201	chr_7:73581201-73585200	A	CN0	.	.	DEL
chr_1	15523201	chr_1:15523201-15525200	A	CN0,CN2	.	.	DEL
chr_18	13007201	chr_18:13007201-13008800	A	CN2	.	.	DUP
chr_7	35240001	chr_7:35240001-35242000	A	CN0,CN2	.	.	DEL
chr_26	252401	chr_26:252401-254000	A	CN2,CNH	.	.	DUP
chr_17	34284001	chr_17:34284001-34286800	A	CN0,CN2	.	.	DEL
chr_26	359601	chr_26:359601-362000	A	CN2,CNH	.	.	DUP
chr_20	32947201	chr_20:32947201-32949600	A	CN0,CN2	.	.	DUP
chr_3	92332001	chr_3:92332001-92338000	A	CN0,CN2	.	.	DEL
chr_24	46553201	chr_24:46553201-46555200	A	CN0,CN2	.	.	DUP
chr_21	47110001	chr_21:47110001-47113600	A	CN0,CN2	.	.	DEL
chr_7	74699201	chr_7:74699201-74701200	A	CN0,CN2	.	.	DEL
chr_20	208001	chr_20:208001-211200	A	CN0	.	.	DEL
chr_7	54055201	chr_7:54055201-54058000	A	CN0,CN2	.	.	DEL
chr_7	61445601	chr_7:61445601-61447200	A	CN0,CN2	.	.	DUP
chr_7	53946401	chr_7:53946401-53954000	A	CN2	.	.	DUP
chr_6	39280401	chr_6:39280401-39286000	A	CN2,CNH	.	.	DUP
chr_20	32910801	chr_20:32910801-32912800	A	CN0,CN2	.	.	DUP
chr_5	50109601	chr_5:50109601-50113200	A	CN2	.	.	DUP
chr_23	6784001	chr_23:6784001-6787200	A	CN0,CN2	.	.	DUP
chr_18	13144801	chr_18:13144801-13147600	A	CN0,CN2	.	.	DUP
chr_8	2924401	chr_8:2924401-2927200	A	CN0	.	.	DEL
chr_11	41908001	chr_11:41908001-41912000	A	CN2,CNH	.	.	DUP
chr_12	12456401	chr_12:12456401-12471600	A	CN2,CNH	.	.	DUP
chr_1	74880801	chr_1:74880801-74882800	A	CN0,CN2	.	.	DEL
chr_4	9101201	chr_4:9101201-9103200	A	CN0	.	.	DEL
chr_4	59072401	chr_4:59072401-59074400	A	CN2	.	.	DUP
chr_7	9347201	chr_7:9347201-9349200	A	CN0	.	.	DEL
chr_23	7398401	chr_23:7398401-7401600	A	CN0,CN2	.	.	DUP
chr_30	26658401	chr_30:26658401-26661200	A	CN0	.	.	DEL
chr_1	67251601	chr_1:67251601-67269200	A	CN0,CN2,CNH	.	.	DUP
chr_20	29375201	chr_20:29375201-29377600	A	CN0,CN2	.	.	DEL
chr_24	32452401	chr_24:32452401-32456800	A	CN0,CN2	.	.	DEL
chr_6	16201201	chr_6:16201201-16203200	A	CN0	.	.	DEL
chr_15	3441601	chr_15:3441601-3488400	A	CN0,CN2,CNH	.	.	DUP
chr_14	819201	chr_14:819201-821600	A	CN0	.	.	DEL
chr_4	8970001	chr_4:8970001-8973600	A	CN0	.	.	DEL
chr_4	79717601	chr_4:79717601-79725200	A	CN2	.	.	DUP
chr_8	5254801	chr_8:5254801-5257200	A	CN0	.	.	DEL
chr_23	39888001	chr_23:39888001-39892400	A	CN2	.	.	DUP
chr_4	102195601	chr_4:102195601-102201600	A	CN0,CN2	.	.	DUP
chr_7	12610801	chr_7:12610801-12612800	A	CN0	.	.	DEL
chr_5	30289601	chr_5:30289601-30291600	A	CN0,CN2	.	.	DEL
chr_7	91549201	chr_7:91549201-91551200	A	CN0,CN2	.	.	DEL
chr_9	54376001	chr_9:54376001-54380000	A	CN0	.	.	DEL
chr_21	669601	chr_21:669601-680000	A	CN2,CNH	.	.	DUP
chr_8	31818001	chr_8:31818001-31820400	A	CN0,CN2	.	.	DEL
chr_5	37820401	chr_5:37820401-37825600	A	CN0	.	.	DEL
chr_5	37872001	chr_5:37872001-37876000	A	CN0	.	.	DEL
chr_1	159388001	chr_1:159388001-159498000	A	CN2,CNH	.	.	DUP
chr_4	9288401	chr_4:9288401-9296000	A	CN2	.	.	DUP
chr_27	25783201	chr_27:25783201-25787600	A	CN0	.	.	DEL
chr_14	85122001	chr_14:85122001-85124800	A	CN0	.	.	DEL
chr_1	2271601	chr_1:2271601-2273600	A	CN2	.	.	DUP
chr_26	40290801	chr_26:40290801-40298000	A	CN0,CN2	.	.	DEL
chr_15	13073201	chr_15:13073201-13075600	A	CN2	.	.	DUP
chr_8	31515601	chr_8:31515601-31531200	A	CN2	.	.	DUP
chr_6	39184001	chr_6:39184001-39186400	A	CN0	.	.	DEL
chr_20	32825201	chr_20:32825201-32826800	A	CN0	.	.	DEL
chr_20	40001201	chr_20:40001201-40004400	A	CN2,CNH	.	.	DUP
chr_15	13718401	chr_15:13718401-13721600	A	CN0,CN2	.	.	DEL
chr_30	4744801	chr_30:4744801-4748000	A	CN0	.	.	DEL
chr_4	95732401	chr_4:95732401-95736400	A	CN0	.	.	DEL
chr_12	27547601	chr_12:27547601-27552400	A	CN0,CN2	.	.	DUP
chr_5	28432801	chr_5:28432801-28434400	A	CN2,CNH	.	.	DUP
chr_9	31765201	chr_9:31765201-31767200	A	CN2,CNH	.	.	DUP
chr_4	9718801	chr_4:9718801-9720800	A	CN0	.	.	DEL
chr_8	21398001	chr_8:21398001-21402000	A	CN0,CN2	.	.	DUP
chr_19	18723601	chr_19:18723601-18726800	A	CN0	.	.	DEL
chr_16	63231201	chr_16:63231201-63232800	A	CN0	.	.	DEL
chr_8	31863201	chr_8:31863201-31864800	A	CN0,CN2	.	.	DEL
chr_20	32528001	chr_20:32528001-32538000	A	CN0,CN2	.	.	DUP
chr_20	28711601	chr_20:28711601-28713600	A	CN0,CN2	.	.	DUP
chr_4	13086001	chr_4:13086001-13089200	A	CN0	.	.	DEL
chr_9	35287601	chr_9:35287601-35300400	A	CN2,CNH	.	.	DUP
chr_14	51688801	chr_14:51688801-51692000	A	CN2	.	.	DUP
chr_12	33700001	chr_12:33700001-33702400	A	CN0	.	.	DEL
chr_1	2894401	chr_1:2894401-2896400	A	CN0	.	.	DEL
chr_20	24862401	chr_20:24862401-24865600	A	CN2,CNH	.	.	DUP
chr_11	41850801	chr_11:41850801-41852800	A	CN2	.	.	DUP
chr_1	15516801	chr_1:15516801-15522000	A	CN0	.	.	DEL
chr_29	12316001	chr_29:12316001-12319200	A	CN0,CN2	.	.	DEL
chr_28	14543601	chr_28:14543601-14545600	A	CN0	.	.	DEL
chr_18	13086001	chr_18:13086001-13139200	A	CN0,CN2,CNH	.	.	DUP
chr_27	34403201	chr_27:34403201-34413200	A	CN0	.	.	DEL
chr_5	42852001	chr_5:42852001-42855200	A	CN2	.	.	DUP
chr_25	17829201	chr_25:17829201-17830800	A	CN2,CNH	.	.	DUP
chr_3	8049601	chr_3:8049601-8051600	A	CN0,CN2	.	.	DUP
chr_9	82714801	chr_9:82714801-82722000	A	CN2	.	.	DUP
chr_9	11226801	chr_9:11226801-11230000	A	CN0	.	.	DEL
chr_31	226801	chr_31:226801-228800	A	CN0,CN2	.	.	DEL
chr_12	34454801	chr_12:34454801-34456800	A	CN0	.	.	DEL
chr_8	34690801	chr_8:34690801-34692400	A	CN0,CN2	.	.	DEL
chr_12	27453601	chr_12:27453601-27464400	A	CN0,CN2	.	.	DUP
chr_4	9142401	chr_4:9142401-9144800	A	CN0	.	.	DEL
chr_14	23123601	chr_14:23123601-23126000	A	CN0	.	.	DEL
chr_27	950801	chr_27:950801-958000	A	CN2,CNH	.	.	DUP
chr_14	88257601	chr_14:88257601-88262000	A	CN0,CN2	.	.	DEL
chr_31	16702001	chr_31:16702001-16704000	A	CN0	.	.	DEL
chr_10	15151201	chr_10:15151201-15154800	A	CN0	.	.	DEL
chr_8	4450801	chr_8:4450801-4461600	A	CN2	.	.	DUP
chr_23	7740001	chr_23:7740001-8049600	A	CN2,CNH	.	.	DUP
chr_10	20556401	chr_10:20556401-20558800	A	CN0,CN2	.	.	DEL
chr_9	59592001	chr_9:59592001-59597200	A	CN0,CN2	.	.	DEL
chr_26	37601	chr_26:37601-41200	A	CN0,CN2	.	.	DEL
chr_8	3132401	chr_8:3132401-3142400	A	CN2,CNH	.	.	DUP
chr_5	38018801	chr_5:38018801-38020400	A	CN2	.	.	DUP
chr_2	11638401	chr_2:11638401-11648400	A	CN2	.	.	DUP
chr_26	7282401	chr_26:7282401-7284000	A	CN2	.	.	DUP
chr_27	1542401	chr_27:1542401-1544000	A	CN0,CN2	.	.	DUP
chr_2	16957601	chr_2:16957601-16959600	A	CN0	.	.	DEL
chr_22	24545201	chr_22:24545201-24548000	A	CN2	.	.	DUP
chr_9	82899201	chr_9:82899201-82902400	A	CN0,CN2	.	.	DUP
chr_1	29704401	chr_1:29704401-29711200	A	CN0,CN2	.	.	DEL
chr_5	71686401	chr_5:71686401-71688800	A	CN0	.	.	DEL
chr_15	13726001	chr_15:13726001-13732400	A	CN0,CN2	.	.	DEL
chr_23	36310001	chr_23:36310001-36312400	A	CN0	.	.	DEL
chr_1	179197201	chr_1:179197201-179201600	A	CN2	.	.	DUP
chr_4	66932401	chr_4:66932401-66937200	A	CN0,CN2	.	.	DUP
chr_22	24122401	chr_22:24122401-24128400	A	CN2	.	.	DUP
chr_17	73143601	chr_17:73143601-73146400	A	CN0,CN2	.	.	DEL
chr_9	4224001	chr_9:4224001-4226400	A	CN0,CN2	.	.	DEL
chr_27	34414001	chr_27:34414001-34418800	A	CN0,CN2	.	.	DEL
chr_4	96163601	chr_4:96163601-96171600	A	CN2	.	.	DUP
chr_26	7332801	chr_26:7332801-7334800	A	CN2	.	.	DUP
chr_20	51095201	chr_20:51095201-51097200	A	CN0,CN2	.	.	DEL
chr_9	82738001	chr_9:82738001-82740400	A	CN2	.	.	DUP
chr_5	44439201	chr_5:44439201-44443600	A	CN2,CNH	.	.	DUP
chr_3	8026001	chr_3:8026001-8028800	A	CN0,CN2	.	.	DEL
chr_20	32868401	chr_20:32868401-32870400	A	CN0,CN2	.	.	DUP
chr_20	28778001	chr_20:28778001-28780400	A	CN0,CN2	.	.	DUP
chr_23	49214401	chr_23:49214401-49216400	A	CN0,CN2	.	.	DEL
chr_2	70401	chr_2:70401-72800	A	CN2	.	.	DUP
chr_25	26471201	chr_25:26471201-26476400	A	CN0,CN2	.	.	DEL
chr_15	65585601	chr_15:65585601-65588400	A	CN0	.	.	DEL
chr_2	109721601	chr_2:109721601-109723600	A	CN0	.	.	DEL
chr_8	31690801	chr_8:31690801-31692800	A	CN2,CNH	.	.	DUP
chr_23	19612401	chr_23:19612401-19614400	A	CN0	.	.	DEL
chr_18	9801201	chr_18:9801201-9806400	A	CN2	.	.	DUP
chr_20	32568801	chr_20:32568801-32572400	A	CN0,CN2,CNH	.	.	DUP
chr_22	24180401	chr_22:24180401-24187600	A	CN2	.	.	DUP
chr_22	7979601	chr_22:7979601-7982400	A	CN0,CN2	.	.	DEL
chr_29	89601	chr_29:89601-95200	A	CN2,CNH	.	.	DUP
chr_5	27606801	chr_5:27606801-27610400	A	CN2,CNH	.	.	DUP
chr_7	75290401	chr_7:75290401-75292400	A	CN0	.	.	DEL
chr_18	76032401	chr_18:76032401-76034000	A	CN0	.	.	DEL
chr_3	45252401	chr_3:45252401-45256400	A	CN0,CN2	.	.	DEL
chr_7	31581601	chr_7:31581601-31586400	A	CN0	.	.	DEL
chr_4	102207601	chr_4:102207601-102226000	A	CN0,CN2	.	.	DUP
chr_24	47210801	chr_24:47210801-47219200	A	CN2,CNH	.	.	DUP
chr_20	22516001	chr_20:22516001-22520400	A	CN0,CN2	.	.	DEL
chr_8	13965201	chr_8:13965201-13967200	A	CN2,CNH	.	.	DUP
chr_14	15388401	chr_14:15388401-15394000	A	CN2	.	.	DUP
chr_5	71815201	chr_5:71815201-71818000	A	CN0,CN2	.	.	DEL
chr_18	13013601	chr_18:13013601-13015200	A	CN2	.	.	DUP
chr_24	20712401	chr_24:20712401-20714800	A	CN2,CNH	.	.	DUP
chr_12	27467601	chr_12:27467601-27475600	A	CN0,CN2	.	.	DUP
chr_10	7390001	chr_10:7390001-7394800	A	CN0	.	.	DEL
chr_27	922401	chr_27:922401-929600	A	CN2	.	.	DUP
chr_27	6631601	chr_27:6631601-6637200	A	CN2,CNH	.	.	DUP
chr_30	9592401	chr_30:9592401-9595200	A	CN0	.	.	DEL
chr_5	60599601	chr_5:60599601-60602400	A	CN0	.	.	DEL
chr_22	24278401	chr_22:24278401-24280400	A	CN0,CN2	.	.	DEL
chr_27	34426001	chr_27:34426001-34433200	A	CN0,CN2,CNH	.	.	DUP
chr_8	6491201	chr_8:6491201-6496800	A	CN0,CN2	.	.	DEL
chr_7	88367601	chr_7:88367601-88374800	A	CN2	.	.	DUP
chr_17	39359201	chr_17:39359201-39361200	A	CN0,CN2	.	.	DEL
chr_8	31856801	chr_8:31856801-31862400	A	CN0,CN2,CNH	.	.	DUP
chr_2	92630801	chr_2:92630801-92633600	A	CN0,CN2	.	.	DEL
chr_1	115099601	chr_1:115099601-115102000	A	CN2	.	.	DUP
chr_7	92383201	chr_7:92383201-92388400	A	CN0,CN2	.	.	DEL
chr_4	96960801	chr_4:96960801-96968800	A	CN2	.	.	DUP
chr_5	37788401	chr_5:37788401-37790800	A	CN0	.	.	DEL
chr_18	4049601	chr_18:4049601-4052400	A	CN0	.	.	DEL
chr_9	417201	chr_9:417201-421200	A	CN0	.	.	DEL
chr_10	19351201	chr_10:19351201-19352800	A	CN0	.	.	DEL
chr_4	45432401	chr_4:45432401-45434400	A	CN0	.	.	DEL
chr_4	1353201	chr_4:1353201-1355600	A	CN0	.	.	DEL
chr_4	95728801	chr_4:95728801-95731200	A	CN0	.	.	DEL
chr_5	23019601	chr_5:23019601-23023200	A	CN0,CN2	.	.	DEL
chr_10	22204001	chr_10:22204001-22211200	A	CN2,CNH	.	.	DUP
chr_18	23486401	chr_18:23486401-23489200	A	CN0,CN2	.	.	DEL
chr_15	82768801	chr_15:82768801-82771600	A	CN0	.	.	DEL
chr_16	80407201	chr_16:80407201-80409200	A	CN0,CN2	.	.	DEL
chr_7	53785201	chr_7:53785201-53787200	A	CN0,CN2	.	.	DEL
chr_6	39193201	chr_6:39193201-39199600	A	CN2	.	.	DUP
chr_9	82741601	chr_9:82741601-82744800	A	CN2	.	.	DUP
chr_8	69060401	chr_8:69060401-69062000	A	CN0	.	.	DEL
chr_7	45159601	chr_7:45159601-45167600	A	CN2	.	.	DUP
chr_20	28873201	chr_20:28873201-28876400	A	CN0,CN2	.	.	DUP
chr_5	10369601	chr_5:10369601-10372000	A	CN0,CN2	.	.	DEL
chr_24	20764001	chr_24:20764001-20766800	A	CN2,CNH	.	.	DUP
chr_9	10015201	chr_9:10015201-10018000	A	CN0	.	.	DEL
chr_30	24946401	chr_30:24946401-24994000	A	CN0	.	.	DEL
chr_20	33538401	chr_20:33538401-33541600	A	CN0	.	.	DUP
chr_7	53780801	chr_7:53780801-53784400	A	CN0,CN2	.	.	DUP
chr_2	49911201	chr_2:49911201-49915200	A	CN0	.	.	DEL
chr_21	1933201	chr_21:1933201-1940000	A	CN0,CN2	.	.	DEL
chr_1	152902001	chr_1:152902001-152904400	A	CN0	.	.	DEL
chr_14	92829601	chr_14:92829601-92832000	A	CN0	.	.	DEL
chr_5	71689201	chr_5:71689201-71692400	A	CN0	.	.	DEL
chr_14	28950001	chr_14:28950001-28953200	A	CN2	.	.	DUP
chr_3	16903601	chr_3:16903601-16906800	A	CN0	.	.	DEL
chr_16	27731201	chr_16:27731201-27733600	A	CN0	.	.	DEL
chr_10	21272801	chr_10:21272801-21278000	A	CN0,CN2	.	.	DEL
chr_27	890001	chr_27:890001-894000	A	CN2	.	.	DUP
chr_4	9371201	chr_4:9371201-9374000	A	CN0,CN2	.	.	DEL
chr_28	27904801	chr_28:27904801-27907600	A	CN0,CN2	.	.	DUP
chr_14	88246001	chr_14:88246001-88248000	A	CN0	.	.	DEL
chr_18	31216001	chr_18:31216001-31219200	A	CN0	.	.	DEL
chr_7	49160801	chr_7:49160801-49164400	A	CN0	.	.	DEL
chr_21	49850801	chr_21:49850801-49852400	A	CN0,CN2	.	.	DEL
chr_12	4116401	chr_12:4116401-4137600	A	CN0	.	.	DEL
chr_7	39830401	chr_7:39830401-39833200	A	CN0	.	.	DEL
chr_30	24801	chr_30:24801-27600	A	CN2,CNH	.	.	DUP
chr_9	41547201	chr_9:41547201-41551600	A	CN2,CNH	.	.	DUP
chr_1	124978401	chr_1:124978401-124980400	A	CN2	.	.	DUP
chr_23	137201	chr_23:137201-140400	A	CN2	.	.	DUP
chr_1	42809201	chr_1:42809201-42812400	A	CN0	.	.	DEL
chr_14	3036801	chr_14:3036801-3073600	A	CN0,CN2	.	.	DEL
chr_18	13746801	chr_18:13746801-13753600	A	CN2	.	.	DUP
chr_23	15910001	chr_23:15910001-15914800	A	CN2,CNH	.	.	DUP
chr_22	46039601	chr_22:46039601-46042000	A	CN0,CN2	.	.	DUP
chr_8	93205601	chr_8:93205601-93208000	A	CN0	.	.	DEL
chr_4	103330401	chr_4:103330401-103332400	A	CN2	.	.	DUP
chr_15	3506801	chr_15:3506801-3519200	A	CN0,CN2,CNH	.	.	DUP
chr_24	7333201	chr_24:7333201-7336000	A	CN0	.	.	DEL
chr_21	1972401	chr_21:1972401-1997200	A	CN2,CNH	.	.	DUP
chr_30	25019601	chr_30:25019601-25045600	A	CN0,CN2	.	.	DEL
chr_9	29986401	chr_9:29986401-29989600	A	CN0	.	.	DEL
chr_18	13815601	chr_18:13815601-13820800	A	CN0	.	.	DEL
chr_26	22100801	chr_26:22100801-22104000	A	CN0	.	.	DEL
chr_7	77905201	chr_7:77905201-77912800	A	CN2,CNH	.	.	DUP
chr_8	5590401	chr_8:5590401-5593200	A	CN2	.	.	DUP
chr_11	47025201	chr_11:47025201-47036000	A	CN2	.	.	DUP
chr_9	3450001	chr_9:3450001-3452400	A	CN0	.	.	DEL
chr_12	17725601	chr_12:17725601-17729200	A	CN2,CNH	.	.	DUP
chr_29	17808401	chr_29:17808401-17811200	A	CN0	.	.	DEL
chr_8	35166001	chr_8:35166001-35169200	A	CN0	.	.	DEL
chr_24	47134401	chr_24:47134401-47179600	A	CN0,CN2	.	.	DUP
chr_29	2202001	chr_29:2202001-2320000	A	CN2,CNH	.	.	DUP
chr_5	37840401	chr_5:37840401-37844000	A	CN0	.	.	DEL
chr_17	73125601	chr_17:73125601-73128800	A	CN0	.	.	DEL
chr_10	37450801	chr_10:37450801-37454400	A	CN0	.	.	DEL
chr_8	4682401	chr_8:4682401-4697600	A	CN0,CN2	.	.	DUP
chr_30	21648401	chr_30:21648401-21652000	A	CN0	.	.	DEL
chr_4	96995201	chr_4:96995201-96999200	A	CN2	.	.	DUP
chr_18	2286801	chr_18:2286801-2290800	A	CN0	.	.	DEL
chr_31	192401	chr_31:192401-194000	A	CN0	.	.	DEL
chr_8	5250801	chr_8:5250801-5252800	A	CN0	.	.	DEL
chr_26	7306401	chr_26:7306401-7310000	A	CN2	.	.	DUP
chr_19	55502401	chr_19:55502401-55505600	A	CN0	.	.	DEL
chr_1	104544001	chr_1:104544001-104546000	A	CN0,CN2	.	.	DUP
chr_3	59714401	chr_3:59714401-59716400	A	CN2	.	.	DUP
chr_22	46042401	chr_22:46042401-46049600	A	CN2	.	.	DUP
chr_18	9782001	chr_18:9782001-9787200	A	CN2	.	.	DUP
chr_5	42879601	chr_5:42879601-42881600	A	CN2	.	.	DUP
chr_18	13839601	chr_18:13839601-13844400	A	CN0	.	.	DEL
chr_20	86401	chr_20:86401-97200	A	CN2	.	.	DUP
chr_1	109082001	chr_1:109082001-109086400	A	CN0	.	.	DEL
chr_11	41902001	chr_11:41902001-41907200	A	CN2,CNH	.	.	DUP
chr_20	27769201	chr_20:27769201-27773600	A	CN0	.	.	DEL
chr_4	79894401	chr_4:79894401-79897200	A	CN0	.	.	DEL
chr_6	84480801	chr_6:84480801-84483200	A	CN0	.	.	DEL
chr_1	142762001	chr_1:142762001-142764000	A	CN0	.	.	DEL
chr_2	107589201	chr_2:107589201-107599200	A	CN2	.	.	DUP
chr_4	6675601	chr_4:6675601-6683200	A	CN2	.	.	DUP
chr_5	90515601	chr_5:90515601-90519200	A	CN0	.	.	DEL
chr_3	25331201	chr_3:25331201-25334800	A	CN0	.	.	DEL
chr_8	33084401	chr_8:33084401-33089600	A	CN0	.	.	DEL
chr_30	24831601	chr_30:24831601-24834000	A	CN2	.	.	DUP
chr_10	16634401	chr_10:16634401-16640000	A	CN2	.	.	DUP
chr_5	56822001	chr_5:56822001-56824400	A	CN0	.	.	DEL
chr_21	652801	chr_21:652801-657600	A	CN2,CNH	.	.	DUP
chr_9	72117601	chr_9:72117601-72122400	A	CN0	.	.	DEL
chr_10	21580001	chr_10:21580001-21587200	A	CN0,CN2	.	.	DUP
chr_16	40266001	chr_16:40266001-40286000	A	CN0	.	.	DEL
chr_9	1048001	chr_9:1048001-1052800	A	CN0	.	.	DEL
chr_20	32653201	chr_20:32653201-32669600	A	CN0	.	.	DEL
chr_1	108182001	chr_1:108182001-108186400	A	CN0,CN2	.	.	DEL
chr_1	136024401	chr_1:136024401-136027600	A	CN0	.	.	DEL
chr_15	65687601	chr_15:65687601-65689600	A	CN0	.	.	DEL
chr_14	92804001	chr_14:92804001-92808800	A	CN0,CN2	.	.	DEL
chr_8	88018001	chr_8:88018001-88020400	A	CN0	.	.	DEL
chr_23	7627201	chr_23:7627201-7739200	A	CN2,CNH	.	.	DUP
chr_9	82914001	chr_9:82914001-82918000	A	CN0,CN2	.	.	DUP
chr_16	45467601	chr_16:45467601-45470000	A	CN0	.	.	DEL
chr_8	5702801	chr_8:5702801-5741600	A	CN0,CN2	.	.	DUP
chr_5	71830801	chr_5:71830801-71834400	A	CN0,CN2	.	.	DEL
chr_4	1357201	chr_4:1357201-1359600	A	CN0,CN2	.	.	DEL
chr_29	1102001	chr_29:1102001-1114400	A	CN2,CNH	.	.	DUP
chr_11	41854801	chr_11:41854801-41865200	A	CN2,CNH	.	.	DUP
chr_10	38284001	chr_10:38284001-38286000	A	CN0	.	.	DEL
chr_6	48762801	chr_6:48762801-48768000	A	CN0,CN2	.	.	DEL
chr_17	39025601	chr_17:39025601-39028000	A	CN2	.	.	DUP
chr_15	17314001	chr_15:17314001-17317200	A	CN0	.	.	DEL
chr_5	51500801	chr_5:51500801-51518400	A	CN2,CNH	.	.	DUP
chr_9	72105601	chr_9:72105601-72109200	A	CN0,CN2	.	.	DEL
chr_20	55615201	chr_20:55615201-55618000	A	CN0	.	.	DEL
chr_13	22819201	chr_13:22819201-22825200	A	CN2	.	.	DUP
chr_6	74068801	chr_6:74068801-74072800	A	CN0	.	.	DEL
chr_28	28166001	chr_28:28166001-28169600	A	CN0	.	.	DEL
chr_4	95793201	chr_4:95793201-95797200	A	CN0	.	.	DEL
chr_22	2082401	chr_22:2082401-2088400	A	CN0,CN2	.	.	DUP
chr_1	159924001	chr_1:159924001-159926000	A	CN0	.	.	DEL
chr_27	1526001	chr_27:1526001-1534400	A	CN2	.	.	DUP
chr_18	3370001	chr_18:3370001-3375200	A	CN0	.	.	DEL
chr_9	82904001	chr_9:82904001-82908400	A	CN0,CN2	.	.	DUP
chr_14	28931601	chr_14:28931601-28933600	A	CN2	.	.	DUP
chr_30	25823201	chr_30:25823201-25828000	A	CN0	.	.	DEL
chr_20	33367601	chr_20:33367601-33370400	A	CN0	.	.	DEL
chr_5	95255601	chr_5:95255601-95257600	A	CN0,CN2	.	.	DEL
chr_2	120030801	chr_2:120030801-120034400	A	CN0	.	.	DEL
chr_12	27513601	chr_12:27513601-27518000	A	CN0,CN2	.	.	DUP
chr_9	72071201	chr_9:72071201-72074400	A	CN0	.	.	DEL
chr_3	8581201	chr_3:8581201-8584400	A	CN0,CN2	.	.	DEL
chr_10	65815601	chr_10:65815601-65847600	A	CN0,CN2,CNH	.	.	DUP
chr_13	35932801	chr_13:35932801-35935600	A	CN0	.	.	DEL
chr_16	40243601	chr_16:40243601-40247200	A	CN0,CN2	.	.	DEL
chr_17	39794801	chr_17:39794801-39797200	A	CN0	.	.	DEL
chr_1	28108801	chr_1:28108801-28135600	A	CN2,CNH	.	.	DUP
chr_27	916001	chr_27:916001-918400	A	CN2	.	.	DUP
chr_20	32315201	chr_20:32315201-32316800	A	CN0	.	.	DEL
chr_10	24127201	chr_10:24127201-24132400	A	CN2,CNH	.	.	DUP
chr_21	14976801	chr_21:14976801-14982400	A	CN0,CN2	.	.	DEL
chr_18	9737601	chr_18:9737601-9742400	A	CN2	.	.	DUP
chr_22	24176801	chr_22:24176801-24180000	A	CN0,CN2	.	.	DUP
chr_15	29808001	chr_15:29808001-29810000	A	CN0	.	.	DEL
chr_7	54050401	chr_7:54050401-54052000	A	CN0,CN2	.	.	DEL
chr_8	31802401	chr_8:31802401-31805600	A	CN0,CN2,CNH	.	.	DUP
chr_19	10428001	chr_19:10428001-10431200	A	CN0	.	.	DEL
chr_3	36482401	chr_3:36482401-36489600	A	CN2	.	.	DUP
chr_1	164692401	chr_1:164692401-164698000	A	CN0	.	.	DEL
chr_7	93926401	chr_7:93926401-93929600	A	CN0,CN2	.	.	DEL
chr_7	54105201	chr_7:54105201-54109600	A	CN2,CNH	.	.	DUP
chr_27	1051601	chr_27:1051601-1060400	A	CN2,CNH	.	.	DUP
chr_20	32488001	chr_20:32488001-32490400	A	CN0,CN2	.	.	DEL
chr_7	49011201	chr_7:49011201-49019600	A	CN0,CN2	.	.	DUP
chr_1	156708801	chr_1:156708801-156715600	A	CN0	.	.	DEL
chr_7	48987601	chr_7:48987601-48997200	A	CN2	.	.	DUP
chr_27	10424401	chr_27:10424401-10426400	A	CN0,CN2	.	.	DEL
chr_25	202801	chr_25:202801-207200	A	CN0	.	.	DEL
chr_7	3246401	chr_7:3246401-3248800	A	CN0	.	.	DEL
chr_12	13202001	chr_12:13202001-13205200	A	CN0,CN2	.	.	DEL
chr_19	15669601	chr_19:15669601-15674400	A	CN0	.	.	DEL
chr_20	38204401	chr_20:38204401-38206400	A	CN2	.	.	DUP
chr_15	16861201	chr_15:16861201-16862800	A	CN0,CN2	.	.	DEL
chr_7	53704401	chr_7:53704401-53718400	A	CN0,CN2	.	.	DUP
chr_8	4135601	chr_8:4135601-4138000	A	CN0	.	.	DEL
chr_12	4108001	chr_12:4108001-4112400	A	CN0	.	.	DEL
chr_31	17118001	chr_31:17118001-17124800	A	CN0,CN2	.	.	DEL
chr_10	22230001	chr_10:22230001-22235200	A	CN0	.	.	DEL
chr_23	39932801	chr_23:39932801-39935200	A	CN0,CN2	.	.	DUP
chr_9	29470001	chr_9:29470001-29473200	A	CN0	.	.	DEL
chr_14	79583601	chr_14:79583601-79585600	A	CN0	.	.	DEL
chr_6	61019201	chr_6:61019201-61023600	A	CN0	.	.	DEL
chr_4	96668001	chr_4:96668001-96674400	A	CN0	.	.	DEL
chr_14	87052401	chr_14:87052401-87057600	A	CN2	.	.	DUP
chr_5	37806401	chr_5:37806401-37811600	A	CN0	.	.	DEL
chr_15	16760401	chr_15:16760401-16762800	A	CN0	.	.	DEL
chr_3	67103201	chr_3:67103201-67106400	A	CN0	.	.	DEL
chr_1	128261601	chr_1:128261601-128264800	A	CN0	.	.	DEL
chr_15	17027601	chr_15:17027601-17044000	A	CN2	.	.	DUP
chr_3	79918001	chr_3:79918001-79921200	A	CN0	.	.	DEL
chr_9	61264001	chr_9:61264001-61266800	A	CN0	.	.	DEL
chr_22	46840001	chr_22:46840001-46842400	A	CN0	.	.	DEL
chr_8	14030801	chr_8:14030801-14042400	A	CN0,CN2	.	.	DEL
chr_7	74738001	chr_7:74738001-75109600	A	CN0	.	.	DEL
chr_4	102240401	chr_4:102240401-102246800	A	CN0,CN2	.	.	DUP
chr_22	21044001	chr_22:21044001-21049200	A	CN2,CNH	.	.	DUP
chr_8	62532001	chr_8:62532001-62534400	A	CN0	.	.	DEL
chr_20	32850401	chr_20:32850401-32853600	A	CN2	.	.	DUP
chr_3	53210401	chr_3:53210401-53214000	A	CN0	.	.	DEL
chr_11	30822801	chr_11:30822801-30825200	A	CN0	.	.	DEL
chr_8	4420401	chr_8:4420401-4423600	A	CN2	.	.	DUP
chr_5	71667201	chr_5:71667201-71672800	A	CN0	.	.	DEL
chr_26	6336401	chr_26:6336401-6338800	A	CN0,CN2	.	.	DEL
chr_7	54059201	chr_7:54059201-54093600	A	CN0,CN2	.	.	DEL
chr_23	40120401	chr_23:40120401-40122800	A	CN2	.	.	DUP
chr_15	3489601	chr_15:3489601-3498000	A	CN0,CN2	.	.	DEL
chr_5	42856401	chr_5:42856401-42858400	A	CN2	.	.	DUP
chr_24	20720001	chr_24:20720001-20734000	A	CN2,CNH	.	.	DUP
chr_8	41680401	chr_8:41680401-41683600	A	CN0	.	.	DEL
chr_15	62626001	chr_15:62626001-62630800	A	CN0	.	.	DEL
chr_18	46659601	chr_18:46659601-46662400	A	CN0	.	.	DEL
chr_7	89985201	chr_7:89985201-89989600	A	CN0,CN2	.	.	DEL
chr_1	145047201	chr_1:145047201-145052000	A	CN0	.	.	DEL
chr_5	35606001	chr_5:35606001-35608800	A	CN2,CNH	.	.	DUP
chr_18	61876801	chr_18:61876801-61878400	A	CN0	.	.	DEL
chr_25	35719201	chr_25:35719201-35723600	A	CN0	.	.	DEL
chr_22	42596801	chr_22:42596801-42601200	A	CN0	.	.	DEL
chr_23	14528801	chr_23:14528801-14531200	A	CN0	.	.	DEL
chr_10	28633601	chr_10:28633601-28636400	A	CN2	.	.	DUP
chr_20	33370801	chr_20:33370801-33376400	A	CN0	.	.	DEL
chr_4	9314001	chr_4:9314001-9318400	A	CN0	.	.	DEL
chr_22	2609201	chr_22:2609201-2612400	A	CN0	.	.	DEL
chr_2	47308001	chr_2:47308001-47314000	A	CN0	.	.	DEL
chr_9	3095601	chr_9:3095601-3099200	A	CN0	.	.	DEL
chr_6	5894401	chr_6:5894401-5898000	A	CN0	.	.	DEL
chr_10	22821201	chr_10:22821201-22825200	A	CN0	.	.	DEL
chr_5	27668001	chr_5:27668001-27673200	A	CN2	.	.	DUP
chr_11	55925201	chr_11:55925201-55929600	A	CN0,CN2	.	.	DEL
chr_14	78321201	chr_14:78321201-78323600	A	CN0	.	.	DEL
chr_31	19306401	chr_31:19306401-19309600	A	CN0	.	.	DEL
chr_8	5220401	chr_8:5220401-5225200	A	CN0	.	.	DEL
chr_20	32904801	chr_20:32904801-32910000	A	CN0,CN2	.	.	DUP
chr_14	6097601	chr_14:6097601-6100000	A	CN0,CN2	.	.	DEL
chr_25	4365201	chr_25:4365201-4367200	A	CN2	.	.	DUP
chr_30	10480001	chr_30:10480001-10482400	A	CN0	.	.	DEL
chr_29	1425601	chr_29:1425601-1429600	A	CN0,CN2	.	.	DEL
chr_5	37528001	chr_5:37528001-37530800	A	CN2	.	.	DUP
chr_8	31748001	chr_8:31748001-31763200	A	CN0,CN2	.	.	DEL
chr_15	17448401	chr_15:17448401-17454800	A	CN0	.	.	DEL
chr_15	16865201	chr_15:16865201-16869600	A	CN0	.	.	DEL
chr_7	34715201	chr_7:34715201-34718800	A	CN0	.	.	DEL
chr_11	54345201	chr_11:54345201-54350800	A	CN0	.	.	DEL
chr_18	9835601	chr_18:9835601-9844800	A	CN2	.	.	DUP
chr_18	13016401	chr_18:13016401-13021200	A	CN2	.	.	DUP
chr_16	87114401	chr_16:87114401-87120000	A	CN0	.	.	DEL
chr_30	25190001	chr_30:25190001-25195200	A	CN2	.	.	DUP
chr_2	109860001	chr_2:109860001-109865200	A	CN0	.	.	DEL
chr_18	30830001	chr_18:30830001-30832800	A	CN0	.	.	DEL
chr_18	9754801	chr_18:9754801-9764800	A	CN2,CNH	.	.	DUP
chr_15	92401	chr_15:92401-94800	A	CN0	.	.	DEL
chr_29	20708001	chr_29:20708001-20710400	A	CN0	.	.	DEL
chr_3	3601	chr_3:3601-8800	A	CN2	.	.	DUP
chr_26	30317201	chr_26:30317201-30319600	A	CN0,CN2	.	.	DEL
chr_30	8240001	chr_30:8240001-8243200	A	CN0	.	.	DEL
chr_3	75172401	chr_3:75172401-75176000	A	CN0	.	.	DEL
chr_12	4112801	chr_12:4112801-4115200	A	CN0	.	.	DEL
chr_22	21354401	chr_22:21354401-21358800	A	CN0	.	.	DEL
chr_29	1388801	chr_29:1388801-1390800	A	CN0,CN2	.	.	DUP
chr_7	7421201	chr_7:7421201-7423200	A	CN0	.	.	DEL
chr_7	48328001	chr_7:48328001-48333600	A	CN0	.	.	DEL
chr_6	76836001	chr_6:76836001-76838800	A	CN0	.	.	DEL
chr_22	21019201	chr_22:21019201-21033200	A	CN0,CN2	.	.	DUP
chr_30	25156001	chr_30:25156001-25160800	A	CN2	.	.	DUP
chr_6	61016401	chr_6:61016401-61018800	A	CN0	.	.	DEL
chr_4	33537601	chr_4:33537601-33540800	A	CN0	.	.	DEL
chr_2	57419601	chr_2:57419601-57422400	A	CN2	.	.	DUP
chr_23	130401	chr_23:130401-136400	A	CN2	.	.	DUP
chr_5	71837201	chr_5:71837201-71841200	A	CN0,CN2	.	.	DEL
chr_6	46976801	chr_6:46976801-46980000	A	CN0	.	.	DEL
chr_2	34631601	chr_2:34631601-34635600	A	CN0	.	.	DEL
chr_8	41684401	chr_8:41684401-41687200	A	CN0	.	.	DEL
chr_4	89415601	chr_4:89415601-89420400	A	CN0	.	.	DEL
chr_6	25804001	chr_6:25804001-25815600	A	CN0	.	.	DEL
chr_23	15200801	chr_23:15200801-15204400	A	CN0,CN2	.	.	DEL
chr_21	16794801	chr_21:16794801-16796400	A	CN0,CN2	.	.	DEL
chr_27	905601	chr_27:905601-910000	A	CN2	.	.	DUP
chr_17	27433201	chr_17:27433201-27436000	A	CN0	.	.	DEL
chr_4	96987201	chr_4:96987201-96990800	A	CN2,CNH	.	.	DUP
chr_2	71901201	chr_2:71901201-71903200	A	CN0,CN2	.	.	DEL
chr_13	13134401	chr_13:13134401-13140000	A	CN0	.	.	DEL
chr_3	6388001	chr_3:6388001-6392000	A	CN0	.	.	DEL
chr_3	46907201	chr_3:46907201-46912400	A	CN0	.	.	DEL
chr_6	40177601	chr_6:40177601-40179200	A	CN0	.	.	DEL
chr_7	48309201	chr_7:48309201-48314800	A	CN0	.	.	DEL
chr_1	159382801	chr_1:159382801-159388400	A	CN0,CN2	.	.	DEL
chr_8	5259601	chr_8:5259601-5265600	A	CN0	.	.	DEL
chr_19	28458801	chr_19:28458801-28460800	A	CN0	.	.	DEL
chr_18	3324801	chr_18:3324801-3343200	A	CN0	.	.	DEL
chr_23	41183601	chr_23:41183601-41187200	A	CN0	.	.	DEL
chr_7	37044801	chr_7:37044801-37049200	A	CN0	.	.	DEL
chr_5	45804801	chr_5:45804801-45813200	A	CN0,CN2	.	.	DUP
chr_18	44933601	chr_18:44933601-44938000	A	CN0	.	.	DEL
chr_14	41983201	chr_14:41983201-41990400	A	CN0	.	.	DEL
chr_17	7474401	chr_17:7474401-7479600	A	CN0	.	.	DEL
chr_3	70629601	chr_3:70629601-70632800	A	CN0	.	.	DEL
chr_29	140001	chr_29:140001-145600	A	CN2,CNH	.	.	DUP
chr_15	3530401	chr_15:3530401-3630000	A	CN2,CNH	.	.	DUP
chr_11	7250001	chr_11:7250001-7254800	A	CN0	.	.	DEL
chr_20	27786801	chr_20:27786801-27793600	A	CN2	.	.	DUP
chr_22	25560801	chr_22:25560801-25618400	A	CN0,CN2	.	.	DUP
chr_15	17317601	chr_15:17317601-17321600	A	CN0	.	.	DEL
chr_5	71844401	chr_5:71844401-71850000	A	CN0,CN2	.	.	DEL
chr_9	21950401	chr_9:21950401-21952400	A	CN0,CN2	.	.	DEL
chr_23	193601	chr_23:193601-209600	A	CN2	.	.	DUP
chr_3	64237601	chr_3:64237601-64241600	A	CN0	.	.	DEL
chr_4	97054001	chr_4:97054001-97060000	A	CN2	.	.	DUP
chr_5	71821601	chr_5:71821601-71829600	A	CN0,CN2	.	.	DEL
chr_18	13764001	chr_18:13764001-13766800	A	CN2	.	.	DUP
chr_12	34463601	chr_12:34463601-34468000	A	CN0	.	.	DEL
chr_30	25247201	chr_30:25247201-25249600	A	CN2	.	.	DUP
chr_10	1502001	chr_10:1502001-1506800	A	CN0	.	.	DEL
chr_12	27561601	chr_12:27561601-27568800	A	CN0,CN2	.	.	DUP
chr_20	33469601	chr_20:33469601-33476000	A	CN0	.	.	DEL
chr_1	144566801	chr_1:144566801-144572000	A	CN0	.	.	DEL
chr_12	27532401	chr_12:27532401-27544000	A	CN0,CN2	.	.	DUP
chr_1	174957601	chr_1:174957601-174963200	A	CN0	.	.	DEL
chr_5	31662001	chr_5:31662001-31668400	A	CN2	.	.	DUP
chr_10	13078001	chr_10:13078001-13086000	A	CN2,CNH	.	.	DUP
chr_10	64682401	chr_10:64682401-64686800	A	CN0	.	.	DEL
chr_29	12332401	chr_29:12332401-12334800	A	CN0	.	.	DEL
chr_10	84074401	chr_10:84074401-84077200	A	CN0	.	.	DEL
chr_3	8197601	chr_3:8197601-8206400	A	CN2	.	.	DUP
chr_3	93428401	chr_3:93428401-93432000	A	CN0	.	.	DEL
chr_14	30137201	chr_14:30137201-30141200	A	CN0	.	.	DEL
chr_20	169201	chr_20:169201-177600	A	CN2	.	.	DUP
chr_20	32575601	chr_20:32575601-32602000	A	CN0,CN2,CNH	.	.	DUP
chr_4	81956401	chr_4:81956401-81961600	A	CN0	.	.	DEL
chr_2	11669201	chr_2:11669201-11681600	A	CN2	.	.	DUP
chr_1	160560801	chr_1:160560801-160610400	A	CN0	.	.	DEL
chr_30	23779601	chr_30:23779601-23783600	A	CN0	.	.	DEL
chr_10	23910001	chr_10:23910001-23912400	A	CN0	.	.	DEL
chr_19	36334801	chr_19:36334801-36343200	A	CN2	.	.	DUP
chr_5	44445201	chr_5:44445201-44461200	A	CN2	.	.	DUP
chr_23	40099601	chr_23:40099601-40102400	A	CN2	.	.	DUP
chr_18	1568801	chr_18:1568801-1572400	A	CN0	.	.	DEL
chr_15	38678801	chr_15:38678801-38682800	A	CN0	.	.	DEL
chr_4	1455201	chr_4:1455201-1460800	A	CN0	.	.	DEL
chr_13	27964801	chr_13:27964801-27977200	A	CN0	.	.	DEL
chr_20	32676001	chr_20:32676001-32689200	A	CN0	.	.	DEL
chr_20	31042001	chr_20:31042001-31050800	A	CN2	.	.	DUP
chr_7	92880801	chr_7:92880801-92883600	A	CN0	.	.	DEL
chr_4	68596801	chr_4:68596801-68601600	A	CN0	.	.	DEL
chr_10	16744801	chr_10:16744801-16750400	A	CN0	.	.	DEL
chr_18	36221201	chr_18:36221201-36226400	A	CN0	.	.	DEL
chr_3	66906801	chr_3:66906801-66911200	A	CN0	.	.	DEL
chr_5	41525601	chr_5:41525601-41535200	A	CN2	.	.	DUP
chr_10	11569601	chr_10:11569601-11572800	A	CN0	.	.	DEL
chr_3	8207201	chr_3:8207201-8214400	A	CN2	.	.	DUP
chr_18	3363201	chr_18:3363201-3369200	A	CN0	.	.	DEL
chr_7	66086401	chr_7:66086401-66091600	A	CN0	.	.	DEL
chr_30	25250401	chr_30:25250401-25258400	A	CN0,CN2	.	.	DUP
chr_31	14209201	chr_31:14209201-14212000	A	CN0	.	.	DEL
chr_13	12720001	chr_13:12720001-12727200	A	CN0	.	.	DEL
chr_26	14750001	chr_26:14750001-14752800	A	CN0	.	.	DEL
chr_29	29743201	chr_29:29743201-29747600	A	CN0	.	.	DEL
chr_15	20808001	chr_15:20808001-20810400	A	CN0	.	.	DEL
chr_2	112196401	chr_2:112196401-112199600	A	CN0	.	.	DEL
chr_6	77352001	chr_6:77352001-77358000	A	CN0	.	.	DEL
chr_6	21322801	chr_6:21322801-21328800	A	CN0	.	.	DEL
chr_3	70003601	chr_3:70003601-70010800	A	CN0,CN2	.	.	DEL
chr_8	55609601	chr_8:55609601-55614000	A	CN0	.	.	DEL
chr_7	30291201	chr_7:30291201-30295600	A	CN0	.	.	DEL
chr_18	3350401	chr_18:3350401-3355200	A	CN0	.	.	DEL
chr_14	91199601	chr_14:91199601-91203200	A	CN0	.	.	DEL
chr_30	17846401	chr_30:17846401-17849600	A	CN0	.	.	DEL
chr_8	31814801	chr_8:31814801-31817600	A	CN0,CNH	.	.	DEL
chr_18	1073601	chr_18:1073601-1079600	A	CN0	.	.	DEL
chr_8	89608801	chr_8:89608801-89612000	A	CN0	.	.	DEL
chr_12	4208801	chr_12:4208801-4212000	A	CN0	.	.	DEL
chr_12	19194801	chr_12:19194801-19312400	A	CN2,CNH	.	.	DUP
chr_10	28718001	chr_10:28718001-28722400	A	CN0	.	.	DUP
chr_7	54396001	chr_7:54396001-54399200	A	CN0	.	.	DEL
chr_26	27667201	chr_26:27667201-27680400	A	CN0	.	.	DEL
chr_17	28401	chr_17:28401-30800	A	CN0	.	.	DEL
chr_31	13529201	chr_31:13529201-13535200	A	CN0	.	.	DEL
chr_29	853201	chr_29:853201-963200	A	CN2,CNH	.	.	DUP
chr_3	65700401	chr_3:65700401-65707600	A	CN0	.	.	DEL
chr_20	2055601	chr_20:2055601-2064000	A	CN0	.	.	DEL
chr_5	71677601	chr_5:71677601-71682400	A	CN0	.	.	DEL
chr_10	24141201	chr_10:24141201-24155200	A	CN2	.	.	DUP
chr_3	107674001	chr_3:107674001-107680800	A	CN0	.	.	DEL
chr_10	6794801	chr_10:6794801-6802400	A	CN0	.	.	DEL
chr_20	31167201	chr_20:31167201-31188000	A	CN0,CN2	.	.	DUP
chr_17	78620401	chr_17:78620401-78625600	A	CN0,CN2	.	.	DEL
chr_27	783601	chr_27:783601-794400	A	CN0,CN2	.	.	DEL
chr_12	4082801	chr_12:4082801-4108000	A	CN0	.	.	DEL
chr_22	595201	chr_22:595201-599200	A	CN0	.	.	DEL
chr_7	31998801	chr_7:31998801-32003200	A	CN2	.	.	DUP
chr_20	50898001	chr_20:50898001-50903600	A	CN0	.	.	DEL
chr_29	46801	chr_29:46801-50800	A	CN0,CN2	.	.	DUP
chr_8	73918001	chr_8:73918001-73920400	A	CN0	.	.	DEL
chr_7	53972801	chr_7:53972801-53992400	A	CN0	.	.	DEL
chr_7	49188001	chr_7:49188001-49200000	A	CN0	.	.	DEL
chr_17	9345201	chr_17:9345201-9350000	A	CN0	.	.	DEL
chr_18	24928801	chr_18:24928801-24932000	A	CN0	.	.	DEL
chr_19	431201	chr_19:431201-432800	A	CN0	.	.	DEL
chr_1	114839601	chr_1:114839601-114854400	A	CN2,CNH	.	.	DUP
chr_5	95925601	chr_5:95925601-95929600	A	CN0	.	.	DEL
chr_5	37912401	chr_5:37912401-37918800	A	CN0	.	.	DEL
chr_6	41370401	chr_6:41370401-41375200	A	CN0	.	.	DEL
chr_20	32454401	chr_20:32454401-32461200	A	CN0	.	.	DEL
chr_19	50385201	chr_19:50385201-50388800	A	CN0	.	.	DEL
chr_4	14416401	chr_4:14416401-14420000	A	CN0	.	.	DEL
chr_20	2725601	chr_20:2725601-2733600	A	CN0	.	.	DEL
chr_8	31321201	chr_8:31321201-31329600	A	CN2,CNH	.	.	DUP
chr_26	39808801	chr_26:39808801-39810400	A	CN0	.	.	DEL
chr_24	6928001	chr_24:6928001-6931600	A	CN0	.	.	DEL
chr_25	18110001	chr_25:18110001-18198400	A	CN0,CN2	.	.	DEL
chr_20	32646401	chr_20:32646401-32652000	A	CN0	.	.	DEL
chr_6	37718801	chr_6:37718801-37723600	A	CN0	.	.	DEL
chr_10	16771601	chr_10:16771601-16777600	A	CN0	.	.	DEL
chr_13	7019601	chr_13:7019601-7081600	A	CN2,CNH	.	.	DUP
chr_5	48540401	chr_5:48540401-48548000	A	CN0	.	.	DEL
chr_19	5782001	chr_19:5782001-5785200	A	CN0	.	.	DEL
chr_13	1045601	chr_13:1045601-1048000	A	CN0	.	.	DEL
chr_5	27642401	chr_5:27642401-27646800	A	CN0	.	.	DEL
chr_17	73147201	chr_17:73147201-73154000	A	CN0	.	.	DEL
chr_2	11628401	chr_2:11628401-11637200	A	CN2	.	.	DUP
chr_14	93077601	chr_14:93077601-93081200	A	CN0,CN2	.	.	DEL
chr_11	32920801	chr_11:32920801-32935200	A	CN2,CNH	.	.	DUP
chr_15	91372401	chr_15:91372401-91377600	A	CN0	.	.	DEL
chr_9	82708401	chr_9:82708401-82713200	A	CN2	.	.	DUP
chr_17	53641201	chr_17:53641201-53651200	A	CN0	.	.	DEL
chr_22	27804401	chr_22:27804401-27815600	A	CN2	.	.	DUP
chr_28	36652001	chr_28:36652001-36657600	A	CN2	.	.	DUP
chr_6	38528401	chr_6:38528401-38531600	A	CN0	.	.	DEL
chr_15	88534001	chr_15:88534001-88537200	A	CN0	.	.	DEL
chr_14	51659201	chr_14:51659201-51674800	A	CN2	.	.	DUP
chr_20	26709201	chr_20:26709201-26846800	A	CN2,CNH	.	.	DUP
chr_8	61676801	chr_8:61676801-61680800	A	CN2,CNH	.	.	DUP
chr_19	8506401	chr_19:8506401-8511600	A	CN0	.	.	DEL
chr_2	67967201	chr_2:67967201-67971600	A	CN0	.	.	DEL
chr_24	20698401	chr_24:20698401-20710400	A	CN2,CNH	.	.	DUP
chr_25	30944401	chr_25:30944401-30948000	A	CN0	.	.	DEL
chr_15	16738001	chr_15:16738001-16743600	A	CN0	.	.	DEL
chr_20	31003201	chr_20:31003201-31014000	A	CN2	.	.	DUP
chr_21	753201	chr_21:753201-784400	A	CN2,CNH	.	.	DUP
chr_21	43859601	chr_21:43859601-43865600	A	CN0	.	.	DEL
chr_27	1028801	chr_27:1028801-1041600	A	CN2	.	.	DUP
chr_5	37794801	chr_5:37794801-37803200	A	CN0	.	.	DEL
chr_26	32601601	chr_26:32601601-32631600	A	CN0,CN2	.	.	DEL
chr_14	51702001	chr_14:51702001-51714800	A	CN0,CN2	.	.	DUP
chr_20	29626801	chr_20:29626801-29632000	A	CN0	.	.	DEL
chr_29	1629201	chr_29:1629201-1636800	A	CN0,CN2	.	.	DEL
chr_12	25857201	chr_12:25857201-25866800	A	CN0,CN2	.	.	DEL
chr_15	27026801	chr_15:27026801-27032400	A	CN0	.	.	DEL
chr_19	5256001	chr_19:5256001-5260800	A	CN0	.	.	DEL
chr_21	51875201	chr_21:51875201-51879600	A	CN0	.	.	DEL
chr_22	24142801	chr_22:24142801-24159200	A	CN2	.	.	DUP
chr_6	70968401	chr_6:70968401-70988000	A	CN2	.	.	DUP
chr_20	19540801	chr_20:19540801-19546800	A	CN0	.	.	DEL
chr_29	8936001	chr_29:8936001-8940800	A	CN0	.	.	DEL
chr_17	22664801	chr_17:22664801-22671200	A	CN0	.	.	DEL
chr_27	852401	chr_27:852401-868000	A	CN2	.	.	DUP
chr_30	25201601	chr_30:25201601-25204800	A	CN2	.	.	DUP
chr_3	82801201	chr_3:82801201-82804000	A	CN0	.	.	DEL
chr_17	33534401	chr_17:33534401-33536800	A	CN0,CN2	.	.	DEL
chr_3	72809201	chr_3:72809201-72814000	A	CN0	.	.	DEL
chr_13	23634001	chr_13:23634001-23640400	A	CN0	.	.	DEL
chr_8	13860801	chr_8:13860801-13868400	A	CN0	.	.	DEL
chr_25	29332001	chr_25:29332001-29334400	A	CN0	.	.	DEL
chr_8	4487601	chr_8:4487601-4493600	A	CN2	.	.	DUP
chr_8	5208801	chr_8:5208801-5216400	A	CN0	.	.	DEL
chr_24	47002001	chr_24:47002001-47006000	A	CN0	.	.	DEL
chr_1	27936401	chr_1:27936401-27940000	A	CN0	.	.	DEL
chr_31	232001	chr_31:232001-250000	A	CN2	.	.	DUP
chr_23	23919601	chr_23:23919601-23926000	A	CN0	.	.	DEL
chr_10	22214801	chr_10:22214801-22222000	A	CN2	.	.	DUP
chr_20	29292401	chr_20:29292401-29343600	A	CN0,CN2	.	.	DEL
chr_5	74031201	chr_5:74031201-74034800	A	CN0	.	.	DEL
chr_9	59141601	chr_9:59141601-59148000	A	CN0	.	.	DEL
chr_19	5380401	chr_19:5380401-5412800	A	CN2,CNH	.	.	DUP
chr_3	61999201	chr_3:61999201-62004800	A	CN0	.	.	DEL
chr_20	28819601	chr_20:28819601-28823200	A	CN0	.	.	DEL
chr_16	14929201	chr_16:14929201-14933600	A	CN0	.	.	DEL
chr_9	3452801	chr_9:3452801-3456000	A	CN0	.	.	DEL
chr_28	36627201	chr_28:36627201-36637200	A	CN0,CN2	.	.	DEL
chr_18	9720401	chr_18:9720401-9731600	A	CN2	.	.	DUP
chr_1	38195201	chr_1:38195201-38199200	A	CN0	.	.	DEL
chr_7	88228001	chr_7:88228001-88240000	A	CN0	.	.	DEL
chr_12	21606801	chr_12:21606801-21617200	A	CN0,CN2	.	.	DEL
chr_13	23642001	chr_13:23642001-23650000	A	CN0	.	.	DEL
chr_7	91008001	chr_7:91008001-91012000	A	CN0	.	.	DEL
chr_12	9784801	chr_12:9784801-9787200	A	CN0	.	.	DEL
chr_15	73397601	chr_15:73397601-73401200	A	CN0	.	.	DEL
chr_17	631601	chr_17:631601-637600	A	CN0	.	.	DEL
chr_19	51262401	chr_19:51262401-51264800	A	CN0	.	.	DEL
chr_20	62926401	chr_20:62926401-62930000	A	CN0	.	.	DEL
chr_27	1074001	chr_27:1074001-1081600	A	CN0,CN2	.	.	DEL
chr_3	48590801	chr_3:48590801-48594800	A	CN0	.	.	DEL
chr_17	34190401	chr_17:34190401-34194800	A	CN0	.	.	DEL
chr_14	51716001	chr_14:51716001-51734400	A	CN2	.	.	DUP
chr_9	57096401	chr_9:57096401-57098800	A	CN0	.	.	DEL
chr_17	13481601	chr_17:13481601-13484800	A	CN0	.	.	DEL
chr_11	46548401	chr_11:46548401-46550400	A	CN0	.	.	DEL
chr_5	37922401	chr_5:37922401-37929200	A	CN0	.	.	DEL
chr_26	7316001	chr_26:7316001-7322000	A	CN2	.	.	DUP
chr_18	834001	chr_18:834001-840000	A	CN0	.	.	DEL
chr_15	58884001	chr_15:58884001-58887200	A	CN0	.	.	DEL
chr_18	69274801	chr_18:69274801-69277600	A	CN0	.	.	DEL
chr_10	1443201	chr_10:1443201-1455600	A	CN2,CNH	.	.	DUP
chr_9	57535201	chr_9:57535201-57538800	A	CN0	.	.	DEL
chr_12	27477601	chr_12:27477601-27496400	A	CN0,CN2	.	.	DEL
chr_2	107610401	chr_2:107610401-107621600	A	CN2	.	.	DUP
chr_10	39934001	chr_10:39934001-39938000	A	CN0	.	.	DEL
chr_20	31226401	chr_20:31226401-31235600	A	CN2	.	.	DUP
chr_24	20811601	chr_24:20811601-20822000	A	CN0	.	.	DEL
chr_8	6763601	chr_8:6763601-6770000	A	CN0	.	.	DEL
chr_5	74130401	chr_5:74130401-74167600	A	CN0,CN2	.	.	DUP
chr_24	36260401	chr_24:36260401-36262400	A	CN0	.	.	DEL
chr_21	8673201	chr_21:8673201-8676800	A	CN0	.	.	DEL
chr_6	46679201	chr_6:46679201-46684800	A	CN0	.	.	DEL
chr_27	32244001	chr_27:32244001-32248800	A	CN0	.	.	DEL
chr_4	96944001	chr_4:96944001-96951200	A	CN2	.	.	DUP
chr_25	35672001	chr_25:35672001-35715600	A	CN0	.	.	DEL
chr_1	74401201	chr_1:74401201-74405600	A	CN0	.	.	DEL
chr_22	46025201	chr_22:46025201-46033600	A	CN2	.	.	DUP
chr_19	10423601	chr_19:10423601-10426000	A	CN0	.	.	DEL
chr_3	75030401	chr_3:75030401-75035600	A	CN0	.	.	DEL
chr_2	56855601	chr_2:56855601-56862000	A	CN0	.	.	DEL
chr_7	73570401	chr_7:73570401-73580000	A	CN0	.	.	DEL
chr_8	4571601	chr_8:4571601-4586400	A	CN2	.	.	DUP
chr_15	80804001	chr_15:80804001-80813600	A	CN0	.	.	DEL
chr_20	32478001	chr_20:32478001-32484800	A	CN0	.	.	DEL
chr_7	54110801	chr_7:54110801-54130000	A	CN2	.	.	DUP
chr_20	23275601	chr_20:23275601-23279200	A	CN0	.	.	DEL
chr_2	34673601	chr_2:34673601-34687200	A	CN0,CN2,CNH	.	.	DUP
chr_8	5448801	chr_8:5448801-5459200	A	CN2	.	.	DUP
chr_10	33410401	chr_10:33410401-33418000	A	CN0	.	.	DEL
chr_8	4445201	chr_8:4445201-4449600	A	CN2	.	.	DUP
chr_4	8966801	chr_4:8966801-8969200	A	CN0	.	.	DEL
chr_7	45062801	chr_7:45062801-45124400	A	CN0,CN2	.	.	DUP
chr_30	22374001	chr_30:22374001-22381200	A	CN0	.	.	DEL
chr_13	12484401	chr_13:12484401-12488800	A	CN0	.	.	DEL
chr_21	25654001	chr_21:25654001-25660800	A	CN0	.	.	DEL
chr_30	8096801	chr_30:8096801-8101600	A	CN0	.	.	DEL
chr_27	33954801	chr_27:33954801-33962800	A	CN0	.	.	DEL
chr_23	46769601	chr_23:46769601-46773600	A	CN0	.	.	DEL
chr_4	92172401	chr_4:92172401-92176000	A	CN0	.	.	DEL
chr_7	54381601	chr_7:54381601-54385600	A	CN0	.	.	DEL
chr_10	42533201	chr_10:42533201-42539200	A	CN0	.	.	DEL
chr_18	69594801	chr_18:69594801-69597200	A	CN0	.	.	DEL
chr_6	40424401	chr_6:40424401-40442800	A	CN0	.	.	DEL
chr_8	52606001	chr_8:52606001-52612400	A	CN0	.	.	DEL
chr_21	41313601	chr_21:41313601-41319600	A	CN0	.	.	DEL
chr_5	66775601	chr_5:66775601-66781200	A	CN2	.	.	DUP
chr_1	96389601	chr_1:96389601-96396000	A	CN0	.	.	DEL
chr_5	38205601	chr_5:38205601-38210400	A	CN0	.	.	DEL
chr_12	24174001	chr_12:24174001-24196800	A	CN2,CNH	.	.	DUP
chr_8	5603201	chr_8:5603201-5610400	A	CN2	.	.	DUP
chr_28	500801	chr_28:500801-514000	A	CN0	.	.	DEL
chr_20	36238801	chr_20:36238801-36246000	A	CN0	.	.	DEL
chr_4	89238401	chr_4:89238401-89249200	A	CN0	.	.	DEL
chr_22	1710401	chr_22:1710401-1713600	A	CN0	.	.	DEL
chr_8	1364401	chr_8:1364401-1378400	A	CN0	.	.	DEL
chr_2	36284801	chr_2:36284801-36292000	A	CN0	.	.	DEL
chr_20	31188401	chr_20:31188401-31220000	A	CN0,CN2	.	.	DUP
chr_6	73246401	chr_6:73246401-73254400	A	CN0	.	.	DEL
chr_27	991601	chr_27:991601-995200	A	CN2	.	.	DUP
chr_10	6788001	chr_10:6788001-6794400	A	CN0	.	.	DEL
chr_28	481201	chr_28:481201-499600	A	CN0	.	.	DEL
chr_15	76276001	chr_15:76276001-76280400	A	CN0	.	.	DEL
chr_4	40923201	chr_4:40923201-40934800	A	CN0	.	.	DEL
chr_10	22782801	chr_10:22782801-22792800	A	CN0	.	.	DEL
chr_20	28498001	chr_20:28498001-28517200	A	CN0	.	.	DEL
chr_1	47135201	chr_1:47135201-47142000	A	CN0	.	.	DEL
chr_1	47011201	chr_1:47011201-47016000	A	CN0	.	.	DEL
chr_23	7405601	chr_23:7405601-7598000	A	CN2,CNH	.	.	DUP
chr_1	163484801	chr_1:163484801-163663600	A	CN2,CNH	.	.	DUP
chr_14	38998401	chr_14:38998401-39001200	A	CN0,CN2	.	.	DEL
chr_17	73130801	chr_17:73130801-73142800	A	CN0	.	.	DEL
chr_4	96676401	chr_4:96676401-96686800	A	CN0	.	.	DEL
chr_8	31722801	chr_8:31722801-31747200	A	CN0,CN2	.	.	DEL
chr_1	110204801	chr_1:110204801-110216800	A	CN0	.	.	DEL
chr_30	28480801	chr_30:28480801-28506400	A	CN2	.	.	DUP
chr_18	13737201	chr_18:13737201-13745600	A	CN2	.	.	DUP
chr_5	60614801	chr_5:60614801-60626000	A	CN0	.	.	DEL
chr_12	34458001	chr_12:34458001-34463200	A	CN0	.	.	DEL
chr_1	159506401	chr_1:159506401-159516800	A	CN2	.	.	DUP
chr_8	43734001	chr_8:43734001-43739600	A	CN0	.	.	DEL
chr_20	30058401	chr_20:30058401-30079200	A	CN0	.	.	DEL
chr_23	7381201	chr_23:7381201-7397600	A	CN2	.	.	DUP
chr_1	67292401	chr_1:67292401-67295600	A	CN0	.	.	DEL
chr_20	51371601	chr_20:51371601-51380800	A	CN0	.	.	DEL
chr_5	32926801	chr_5:32926801-32944000	A	CN0,CN2	.	.	DEL
chr_5	37828001	chr_5:37828001-37835600	A	CN0	.	.	DEL
chr_26	39981201	chr_26:39981201-39988000	A	CN0	.	.	DEL
chr_22	21010001	chr_22:21010001-21017600	A	CN0,CN2	.	.	DEL
chr_4	96140401	chr_4:96140401-96157200	A	CN2	.	.	DUP
chr_7	31538801	chr_7:31538801-31545600	A	CN0	.	.	DEL
chr_9	424001	chr_9:424001-448800	A	CN0	.	.	DEL
chr_19	20284401	chr_19:20284401-20288400	A	CN0	.	.	DEL
chr_18	68920401	chr_18:68920401-68924000	A	CN0	.	.	DEL
chr_5	95914401	chr_5:95914401-95922400	A	CN0	.	.	DEL
chr_2	77497201	chr_2:77497201-77500800	A	CN0	.	.	DEL
chr_9	49876001	chr_9:49876001-49880400	A	CN0,CN2	.	.	DEL
chr_5	32010401	chr_5:32010401-32013200	A	CN0	.	.	DEL
chr_10	8764801	chr_10:8764801-8769200	A	CN0	.	.	DEL
chr_12	12431201	chr_12:12431201-12446400	A	CN2	.	.	DUP
chr_7	73676001	chr_7:73676001-73683600	A	CN0	.	.	DEL
chr_2	18822001	chr_2:18822001-18824000	A	CN0	.	.	DEL
chr_8	4497601	chr_8:4497601-4557600	A	CN2,CNH	.	.	DUP
chr_23	7112001	chr_23:7112001-7138000	A	CN2	.	.	DUP
chr_27	34726001	chr_27:34726001-34743200	A	CN0	.	.	DEL
chr_7	53796801	chr_7:53796801-53802000	A	CN0	.	.	DEL
chr_31	14201601	chr_31:14201601-14208800	A	CN0	.	.	DEL
chr_18	9618001	chr_18:9618001-9628800	A	CN0	.	.	DEL
chr_12	34423601	chr_12:34423601-34442400	A	CN2	.	.	DUP
chr_2	74588401	chr_2:74588401-74593600	A	CN0	.	.	DEL
chr_22	36801601	chr_22:36801601-36813200	A	CN2	.	.	DUP
chr_29	992401	chr_29:992401-1098000	A	CN2,CNH	.	.	DUP
chr_18	9631601	chr_18:9631601-9700400	A	CN0,CN2	.	.	DEL
chr_8	3031201	chr_8:3031201-3043200	A	CN0	.	.	DEL
chr_5	38211201	chr_5:38211201-38217200	A	CN0	.	.	DEL
chr_20	25518801	chr_20:25518801-25526800	A	CN0	.	.	DEL
chr_6	39461601	chr_6:39461601-39501600	A	CN2	.	.	DUP
chr_12	33506801	chr_12:33506801-33515600	A	CN0,CN2	.	.	DEL
chr_1	72944401	chr_1:72944401-72946800	A	CN0	.	.	DEL
chr_7	52470401	chr_7:52470401-52476800	A	CN0	.	.	DEL
chr_10	83676001	chr_10:83676001-83680400	A	CN0	.	.	DEL
chr_7	53909201	chr_7:53909201-53942000	A	CN2	.	.	DUP
chr_2	107542001	chr_2:107542001-107583600	A	CN2	.	.	DUP
chr_6	36301601	chr_6:36301601-36306800	A	CN0	.	.	DEL
chr_28	2560801	chr_28:2560801-2584000	A	CN0	.	.	DEL
chr_20	32501201	chr_20:32501201-32525600	A	CN0	.	.	DEL
chr_1	162606001	chr_1:162606001-162630800	A	CN0	.	.	DEL
chr_5	42867201	chr_5:42867201-42878400	A	CN2	.	.	DUP
chr_1	158877601	chr_1:158877601-158883200	A	CN0	.	.	DEL
chr_4	105818401	chr_4:105818401-105824800	A	CN0	.	.	DEL
chr_15	16870001	chr_15:16870001-16880800	A	CN0	.	.	DEL
chr_5	20834401	chr_5:20834401-20840800	A	CN0	.	.	DEL
chr_23	31385601	chr_23:31385601-31394800	A	CN0	.	.	DEL
chr_6	73255601	chr_6:73255601-73257600	A	CN0	.	.	DEL
chr_3	65510401	chr_3:65510401-65514800	A	CN0	.	.	DEL
chr_25	6788001	chr_25:6788001-6793600	A	CN2,CNH	.	.	DUP
chr_5	37884801	chr_5:37884801-37898000	A	CN0	.	.	DEL
chr_18	50903601	chr_18:50903601-50912800	A	CN0	.	.	DEL
chr_6	38829201	chr_6:38829201-38861600	A	CN0	.	.	DEL
chr_14	8960801	chr_14:8960801-8972800	A	CN0	.	.	DEL
chr_5	20829201	chr_5:20829201-20834000	A	CN0	.	.	DEL
chr_27	999601	chr_27:999601-1002400	A	CN2	.	.	DUP
chr_13	23650401	chr_13:23650401-23666400	A	CN0	.	.	DEL
chr_14	30142401	chr_14:30142401-30145600	A	CN0	.	.	DEL
chr_2	107632801	chr_2:107632801-107666400	A	CN2	.	.	DUP
chr_12	4172401	chr_12:4172401-4208400	A	CN0	.	.	DEL
chr_2	36497601	chr_2:36497601-36509600	A	CN2	.	.	DUP
chr_13	7325601	chr_13:7325601-7449200	A	CN2	.	.	DUP
chr_17	37080801	chr_17:37080801-37091200	A	CN0	.	.	DEL
chr_23	7601201	chr_23:7601201-7618800	A	CN2	.	.	DUP
chr_10	13201601	chr_10:13201601-13287200	A	CN2,CNH	.	.	DUP
chr_1	110868401	chr_1:110868401-110880000	A	CN0	.	.	DEL
chr_17	63658801	chr_17:63658801-63663200	A	CN2	.	.	DUP
chr_4	33123201	chr_4:33123201-33134400	A	CN0	.	.	DEL
chr_20	30679601	chr_20:30679601-30696000	A	CN0	.	.	DEL
chr_24	38134401	chr_24:38134401-38183200	A	CN2	.	.	DUP
chr_23	8057601	chr_23:8057601-8093600	A	CN2	.	.	DUP
chr_6	73218001	chr_6:73218001-73242800	A	CN0	.	.	DEL
chr_1	69542801	chr_1:69542801-69546400	A	CN0	.	.	DEL
chr_8	81443201	chr_8:81443201-81444800	A	CN0	.	.	DEL
chr_20	50804001	chr_20:50804001-50896800	A	CN0,CN2	.	.	DEL
chr_4	89425201	chr_4:89425201-89444000	A	CN2	.	.	DUP
chr_6	39581201	chr_6:39581201-39640000	A	CN0	.	.	DEL
chr_10	25831201	chr_10:25831201-25847200	A	CN2,CNH	.	.	DUP
chr_25	26997201	chr_25:26997201-27003200	A	CN0	.	.	DEL
chr_4	52582401	chr_4:52582401-52591600	A	CN0	.	.	DEL
chr_4	24774401	chr_4:24774401-24790400	A	CN0	.	.	DEL
chr_4	9252401	chr_4:9252401-9265200	A	CN0,CN2	.	.	DUP
chr_3	46456401	chr_3:46456401-46458800	A	CN0	.	.	DEL
chr_15	69601	chr_15:69601-80000	A	CN0	.	.	DEL
chr_22	42405601	chr_22:42405601-42415600	A	CN0	.	.	DEL
chr_7	10458801	chr_7:10458801-10466400	A	CN0	.	.	DEL
chr_28	515201	chr_28:515201-533200	A	CN0	.	.	DEL
chr_1	166767201	chr_1:166767201-166771600	A	CN0	.	.	DEL
chr_23	5669201	chr_23:5669201-5763600	A	CN0,CN2	.	.	DUP
chr_1	156233601	chr_1:156233601-156256400	A	CN0	.	.	DEL
chr_30	28670801	chr_30:28670801-28732800	A	CN2	.	.	DUP
chr_18	6813601	chr_18:6813601-6821600	A	CN0	.	.	DEL
chr_7	53802801	chr_7:53802801-53806000	A	CN0	.	.	DEL
chr_17	13318001	chr_17:13318001-13329600	A	CN0	.	.	DEL
chr_3	48726401	chr_3:48726401-48732400	A	CN0	.	.	DEL
chr_16	4193601	chr_16:4193601-4272000	A	CN2,CNH	.	.	DUP
chr_18	13768001	chr_18:13768001-13801600	A	CN2	.	.	DUP
chr_30	25221201	chr_30:25221201-25243600	A	CN2	.	.	DUP
chr_16	39811601	chr_16:39811601-39815600	A	CN0	.	.	DEL
chr_22	20998801	chr_22:20998801-21004800	A	CN0	.	.	DEL
chr_12	13205201	chr_12:13205201-13515200	A	CN0,CN2,CNH	.	.	DUP
chr_8	5266801	chr_8:5266801-5289600	A	CN0	.	.	DEL
chr_19	39811601	chr_19:39811601-39830000	A	CN0	.	.	DEL
chr_1	49655201	chr_1:49655201-49662400	A	CN0	.	.	DEL
chr_10	12577201	chr_10:12577201-12585600	A	CN0	.	.	DEL
chr_13	22794001	chr_13:22794001-22815600	A	CN2	.	.	DUP
chr_20	24572001	chr_20:24572001-24576800	A	CN0	.	.	DEL
chr_20	30697201	chr_20:30697201-30726800	A	CN0	.	.	DEL
chr_3	8989601	chr_3:8989601-9005200	A	CN0	.	.	DEL
chr_20	31019601	chr_20:31019601-31042400	A	CN0	.	.	DEL
chr_21	24070401	chr_21:24070401-24073600	A	CN0	.	.	DEL
chr_20	51008401	chr_20:51008401-51032400	A	CN0,CN2	.	.	DEL
chr_23	16842801	chr_23:16842801-16849200	A	CN0	.	.	DEL
chr_11	46584401	chr_11:46584401-46586800	A	CN0	.	.	DEL
chr_4	37530001	chr_4:37530001-37533200	A	CN0	.	.	DEL
chr_10	39276401	chr_10:39276401-39280800	A	CN0	.	.	DEL
chr_10	12449601	chr_10:12449601-12451600	A	CN0	.	.	DEL
chr_19	3984001	chr_19:3984001-3988000	A	CN0	.	.	DEL
chr_15	12746001	chr_15:12746001-12817200	A	CN0	.	.	DEL
chr_20	31050401	chr_20:31050401-31063200	A	CN0	.	.	DEL
chr_2	67921201	chr_2:67921201-67926400	A	CN0	.	.	DEL
chr_1	69548401	chr_1:69548401-69552800	A	CN0	.	.	DEL
chr_19	552001	chr_19:552001-566400	A	CN0	.	.	DEL
chr_6	40008001	chr_6:40008001-40016000	A	CN0	.	.	DEL
chr_29	2391601	chr_29:2391601-2398000	A	CN0	.	.	DEL
chr_4	9320401	chr_4:9320401-9345200	A	CN0	.	.	DEL
chr_1	156257601	chr_1:156257601-156615200	A	CN0	.	.	DEL
chr_13	41149601	chr_13:41149601-41160400	A	CN0	.	.	DEL
chr_1	18523201	chr_1:18523201-18526000	A	CN0	.	.	DEL
chr_28	154001	chr_28:154001-478000	A	CN0	.	.	DEL
chr_29	29768001	chr_29:29768001-29794400	A	CN0	.	.	DEL
chr_29	2371201	chr_29:2371201-2388800	A	CN0	.	.	DEL
chr_11	41866001	chr_11:41866001-41884400	A	CN2,CNH	.	.	DUP
chr_6	73258001	chr_6:73258001-73751200	A	CN0	.	.	DEL
chr_7	53218801	chr_7:53218801-53314800	A	CN0,CN2	.	.	DEL
chr_22	24367601	chr_22:24367601-24412000	A	CN0	.	.	DEL
chr_8	31492001	chr_8:31492001-31497200	A	CNH	.	.	DUP
chr_8	31641201	chr_8:31641201-31669600	A	CN2	.	.	DUP
chr_28	534001	chr_28:534001-956400	A	CN0	.	.	DEL
chr_22	36813601	chr_22:36813601-36911600	A	CN2	.	.	DUP
chr_7	76496401	chr_7:76496401-76790400	A	CN0	.	.	DEL
chr_1	110826401	chr_1:110826401-110867600	A	CN0	.	.	DEL
chr_2	34635601	chr_2:34635601-34654800	A	CN0	.	.	DEL
chr_7	76272001	chr_7:76272001-76495600	A	CN0	.	.	DEL
chr_1	105370401	chr_1:105370401-105375600	A	CN0	.	.	DEL
chr_5	84970801	chr_5:84970801-84984000	A	CN2	.	.	DUP
chr_26	3061201	chr_26:3061201-3072000	A	CN0	.	.	DEL
chr_28	36493601	chr_28:36493601-36567600	A	CN0	.	.	DEL
chr_22	37221201	chr_22:37221201-37294000	A	CN0	.	.	DEL
chr_5	84984801	chr_5:84984801-85034400	A	CN2	.	.	DUP
chr_1	110217601	chr_1:110217601-110321200	A	CN0	.	.	DEL
chr_10	65505201	chr_10:65505201-65512800	A	CN0	.	.	DEL
chr_1	110880401	chr_1:110880401-110925600	A	CN0	.	.	DEL
chr_23	7150401	chr_23:7150401-7341600	A	CN2	.	.	DUP
chr_15	6956001	chr_15:6956001-6958800	A	CN0	.	.	DEL
chr_16	85800401	chr_16:85800401-85804000	A	CN0	.	.	DEL
chr_5	44394801	chr_5:44394801-44436400	A	CN0,CN2	.	.	DUP
chr_29	29810001	chr_29:29810001-29975600	A	CN0	.	.	DEL
chr_13	8265201	chr_13:8265201-8403200	A	CN0	.	.	DEL
chr_12	21212401	chr_12:21212401-21214000	A	CN0	.	.	DEL
chr_15	13294001	chr_15:13294001-13446800	A	CN0	.	.	DEL
chr_8	5289601	chr_8:5289601-5320400	A	CN0	.	.	DEL
chr_17	54281201	chr_17:54281201-54287600	A	CN0	.	.	DEL
chr_28	34162001	chr_28:34162001-34205600	A	CN0	.	.	DEL
chr_16	81013201	chr_16:81013201-81016000	A	CN0	.	.	DEL
